# Supplementary material for: Gene expression profiling in whole blood identifies distinct biological pathways associated with obesity
Source: BMC Med Genomics. 2010 Dec 1;3:56. doi: 10.1186/1755-8794-3-56 (PMC3014865; doi:10.1186/1755-8794-3-56)
Supplement: Additional file 4 — Differential gene expression analysis between obese and lean subjects from blood transcriptome data. Identification of top 200 differentially expressed genes between Obese and Lean subjects using the Comparative Marker Selection module in GenePattern. Results for top 100 upregulated and top 100 downregulated genes (Obese vs. Lean) are shown. [file 1755-8794-3-56-S4.XLS]

## Sheet: Sheet1
Additional File 4
Identification of top 200 differentially expressed genes between Obese and Lean subjects using the Comparative Marker Selection module in GenePattern. Results for top 100 upregulated and top 100 downregulated genes (Obese vs Lean) are shown. Column descriptions: Feature, Affymetrix ID for probeset; Description, Gene description; Lean_Avg, Average signal in 17 lean subjects in log scale (to base 2…
Feature	Description	LEAN_AVG	LEAN_SD	OBESE_AVG	OBESE_SD	LogRatio ObeseMinusLean	Permutation P-value	FDR(BH)	SNR score
236081_at	synuclein, alpha (non A4 component of amyloid precursor)	4.29408	1.55974	7.48477	1.15577	3.19069	0.00199601	0.0068108	-1.17499
204467_s_at	synuclein, alpha (non A4 component of amyloid precursor)	6.47428	1.65512	9.26477	0.83898	2.79049	0.00199601	0.0068108	-1.11884
205950_s_at	carbonic anhydrase I	4.10984	1.41663	6.72601	1.08767	2.61617	0.00199601	0.0068108	-1.04467
203116_s_at	ferrochelatase (protoporphyria)	5.22692	1.30253	7.48902	1.02044	2.2621	0.00199601	0.0068108	-0.973798
239210_at	pre-B-cell leukemia transcription factor 1	3.61596	0.970955	5.865	1.31733	2.24904	0.00199601	0.0068108	-0.982846
221627_at	tripartite motif-containing 10	4.75696	1.32983	6.98624	1.0724	2.22928	0.00199601	0.0068108	-0.928005
202110_at	cytochrome c oxidase subunit VIIb	7.93152	1.1474	10.0905	0.379597	2.15895	0.00199601	0.0068108	-1.41386
206698_at	Kell blood group precursor (McLeod phenotype)	6.83645	1.3926	8.99248	0.772448	2.15604	0.00199601	0.0068108	-0.995836
214407_x_at	glycophorin B (includes Ss blood group)	7.72631	1.48642	9.77322	0.606319	2.04691	0.00199601	0.0068108	-0.978099
203502_at	2,3-bisphosphoglycerate mutase	6.10445	1.13897	8.14798	0.957719	2.04353	0.00199601	0.0068108	-0.974644
207459_x_at	glycophorin B (includes Ss blood group)	6.87161	1.45667	8.91052	0.639069	2.03892	0.00199601	0.0068108	-0.972886
203115_at	ferrochelatase (protoporphyria)	6.55227	1.09848	8.58521	1.11759	2.03294	0.00199601	0.0068108	-0.917362
217329_x_at	Homo sapiens cytochrome c oxidase subunit VIIb (COX7BP1) pseudogene, complete sequence.	5.09093	1.25614	7.04464	0.344679	1.95372	0.00199601	0.0068108	-1.22045
212340_at	Homo sapiens mRNA; cDNA DKFZp586F1822 (from clone DKFZp586F1822).	4.06908	0.885826	6.01826	0.615536	1.94918	0.00199601	0.0068108	-1.29828
201237_at	capping protein (actin filament) muscle Z-line, alpha 2	7.55363	1.36043	9.48159	0.976654	1.92796	0.00199601	0.0068108	-0.824943
205681_at	BCL2-related protein A1	6.73322	1.15634	8.63899	0.484452	1.90576	0.00199601	0.0068108	-1.16149
235684_s_at	sestrin 3	6.09129	0.976057	7.96624	0.687386	1.87495	0.00199601	0.0068108	-1.12715
218007_s_at	ribosomal protein S27-like	4.67459	0.754029	6.52704	0.575109	1.85245	0.00199601	0.0068108	-1.39372
200963_x_at	ribosomal protein L31	9.98521	0.958984	11.829	0.409628	1.84379	0.00199601	0.0068108	-1.3472
219600_s_at	chromosome 21 open reading frame 4	3.9908	0.778242	5.82865	0.626519	1.83786	0.00199601	0.0068108	-1.30831
235683_at	sestrin 3	5.47861	1.28833	7.31454	0.65576	1.83593	0.00199601	0.0068108	-0.944364
200026_at	ribosomal protein L34	8.88764	1.02029	10.7199	0.459985	1.83227	0.00199601	0.0068108	-1.23779
223669_at	hemogen	4.01216	0.908496	5.84046	0.936078	1.8283	0.00199601	0.0068108	-0.991179
217915_s_at	chromosome 15 open reading frame 15	5.06639	1.15217	6.89047	0.522144	1.82409	0.00199601	0.0068108	-1.08945
220173_at	chromosome 14 open reading frame 45	3.60212	0.744516	5.40205	1.12498	1.79993	0.00199601	0.0068108	-0.962792
206676_at	carcinoembryonic antigen-related cell adhesion molecule 8	6.2795	1.80887	8.07872	1.31399	1.79923	0.00598802	0.0159003	-0.576146
229151_at	solute carrier family 14 (urea transporter), member 1 (Kidd blood group)	3.92773	0.969689	5.72313	1.08875	1.79539	0.00199601	0.0068108	-0.87221
209732_at	C-type lectin domain family 2, member B	7.07889	1.03344	8.86884	0.697862	1.78995	0.00199601	0.0068108	-1.03388
201406_at	ribosomal protein L36a	8.21159	0.949841	9.99877	0.523317	1.78717	0.00199601	0.0068108	-1.21316
206584_at	lymphocyte antigen 96	8.68799	0.869258	10.4594	0.370872	1.7714	0.00199601	0.0068108	-1.4284
207854_at	glycophorin E	4.24236	1.13718	6.01056	0.718133	1.7682	0.00199601	0.0068108	-0.953048
227448_at	hypothetical protein FLJ10154	4.76731	1.05087	6.53422	0.65759	1.76691	0.00199601	0.0068108	-1.03421
241015_at	sestrin 3	6.35064	1.113	8.11723	0.628743	1.76659	0.00199601	0.0068108	-1.01427
229618_at	sorting nexin 16	4.5781	1.04678	6.32965	0.657873	1.75155	0.00199601	0.0068108	-1.02752
214512_s_at	activated RNA polymerase II transcription cofactor 4	5.2216	0.642983	6.96415	0.621628	1.74255	0.00199601	0.0068108	-1.37794
222657_s_at	hypothetical protein FLJ11011	5.66541	0.879033	7.37909	0.542819	1.71368	0.00199601	0.0068108	-1.20525
225387_at	transmembrane 4 superfamily member 9	6.61077	1.37151	8.32098	0.71185	1.71021	0.00199601	0.0068108	-0.820891
218127_at	nuclear transcription factor Y, beta	3.98393	0.767768	5.68802	0.635816	1.70409	0.00199601	0.0068108	-1.2141
200864_s_at	RAB11A, member RAS oncogene family	5.47306	1.13282	7.16685	0.793067	1.69379	0.00199601	0.0068108	-0.879482
216833_x_at	glycophorin B (includes Ss blood group)	6.2882	1.20682	7.96873	0.576388	1.68053	0.00199601	0.0068108	-0.942422
1556283_s_at	FGFR1 oncogene partner 2	4.51771	0.857691	6.19675	0.723071	1.67903	0.00199601	0.0068108	-1.06217
224786_at	short coiled-coil protein	4.59523	1.16877	6.27187	0.633081	1.67663	0.00199601	0.0068108	-0.930506
213941_x_at	ribosomal protein S7	9.14714	1.11605	10.8221	0.465975	1.675	0.00199601	0.0068108	-1.05877
201754_at	cytochrome c oxidase subunit VIc	6.02316	0.918872	7.66208	0.766333	1.63892	0.00199601	0.0068108	-0.972533
209369_at	annexin A3	6.4083	1.10614	8.04464	0.515318	1.63634	0.00199601	0.0068108	-1.00918
227309_at	Homo sapiens mRNA; cDNA DKFZp451J1719 (from clone DKFZp451J1719).	6.91879	0.768587	8.55173	0.752156	1.63294	0.00199601	0.0068108	-1.07378
1554520_at	hypothetical locus LOC283861	4.33153	0.901877	5.94773	0.643519	1.6162	0.00199601	0.0068108	-1.04582
222487_s_at	ribosomal protein S27-like	5.35108	0.760056	6.96076	0.500188	1.60968	0.00199601	0.0068108	-1.27728
226934_at	cleavage and polyadenylation specific factor 6, 68kDa	6.08173	0.993444	7.6902	0.813655	1.60848	0.00199601	0.0068108	-0.890088
213518_at	protein kinase C, iota	6.97124	0.909178	8.57936	0.667399	1.60812	0.00199601	0.0068108	-1.02001
205227_at	interleukin 1 receptor accessory protein	6.42053	1.13073	8.0138	0.883917	1.59327	0.00199601	0.0068108	-0.790845
208716_s_at	putative membrane protein	6.92667	0.663369	8.51586	0.378324	1.58919	0.00199601	0.0068108	-1.52558
201665_x_at	ribosomal protein S17	8.70035	0.917194	10.2871	0.414874	1.58671	0.00199601	0.0068108	-1.19116
211487_x_at	ribosomal protein S17	8.80378	0.921545	10.3881	0.402137	1.58429	0.00199601	0.0068108	-1.19688
219342_at	O-acetyltransferase	4.72217	0.925174	6.29865	0.614988	1.57648	0.00199601	0.0068108	-1.02358
216398_at	glycophorin B (includes Ss blood group)	6.71298	1.15203	8.28682	0.521432	1.57384	0.00199601	0.0068108	-0.94047
209362_at	SRB7 suppressor of RNA polymerase B homolog (yeast)	5.59271	0.619968	7.15702	0.429245	1.56431	0.00199601	0.0068108	-1.49094
212768_s_at	olfactomedin 4	4.9441	2.03438	6.49933	1.51662	1.55524	0.0179641	0.0383337	-0.437971
230585_at	potassium inwardly-rectifying channel, subfamily J, member 15	6.11283	0.813188	7.66784	0.622978	1.555	0.00199601	0.0068108	-1.08275
235057_at	itchy homolog E3 ubiquitin protein ligase (mouse)	4.38125	1.32857	5.93299	1.86354	1.55175	0.011976	0.027711	-0.48612
218117_at	ring-box 1	5.17304	0.632865	6.71747	0.444181	1.54444	0.00199601	0.0068108	-1.43396
239835_at	T-cell activation kelch repeat protein	4.65632	0.953347	6.19702	0.605774	1.5407	0.00199601	0.0068108	-0.988184
203138_at	histone acetyltransferase 1	5.75586	0.718208	7.2954	0.511169	1.53955	0.00199601	0.0068108	-1.2523
206302_s_at	nudix (nucleoside diphosphate linked moiety X)-type motif 4	8.17912	0.74678	9.71197	0.578489	1.53284	0.00199601	0.0068108	-1.15663
207808_s_at	protein S (alpha)	4.86017	1.35316	6.39234	1.03648	1.53217	0.00199601	0.0068108	-0.641173
226817_at	desmocollin 2	6.7854	0.888917	8.31385	0.550256	1.52845	0.00199601	0.0068108	-1.06204
239577_at	0	5.54922	0.813066	7.07733	0.513312	1.52811	0.00199601	0.0068108	-1.15209
212721_at	splicing factor, arginine/serine-rich 12	5.31738	1.04033	6.84501	0.525249	1.52763	0.00199601	0.0068108	-0.975761
218351_at	COMM domain containing 8	4.95604	1.4481	6.47879	0.516224	1.52276	0.00399202	0.011565	-0.775207
203845_at	p300/CBP-associated factor	6.80847	0.740212	8.32763	0.514498	1.51917	0.00199601	0.0068108	-1.21077
202599_s_at	nuclear receptor interacting protein 1	5.01242	1.17651	6.52814	0.489805	1.51572	0.00199601	0.0068108	-0.909622
235151_at	Jumonji, AT rich interactive domain 1A (RBBP2-like)	5.08421	1.05802	6.59596	0.588605	1.51176	0.00199601	0.0068108	-0.918094
218432_at	F-box protein 3	5.08567	0.846055	6.59325	0.676184	1.50758	0.00199601	0.0068108	-0.990373
218254_s_at	SAR1a gene homolog 2 (S. cerevisiae)	4.90782	0.672043	6.41448	0.502212	1.50667	0.00199601	0.0068108	-1.28308
201909_at	ribosomal protein S4, Y-linked 1	4.37099	4.09469	5.87741	4.5714	1.50642	0.373253	0.466067	-0.173829
238488_at	synleurin	4.37599	1.18908	5.88201	0.391813	1.50602	0.00199601	0.0068108	-0.952641
204774_at	ecotropic viral integration site 2A	7.18684	1.10019	8.68859	0.356282	1.50175	0.00199601	0.0068108	-1.03108
228220_at	FCH domain only 2	6.23714	0.712423	7.73621	0.465994	1.49908	0.00199601	0.0068108	-1.27211
228242_at	Nedd4 binding protein 2	5.2256	0.857925	6.72339	0.435297	1.49779	0.00199601	0.0068108	-1.15819
226563_at	SMAD, mothers against DPP homolog 2 (Drosophila)	5.36805	0.50946	6.86505	0.368151	1.49699	0.00199601	0.0068108	-1.70576
239467_at	protein tyrosine phosphatase, receptor type, C	4.90638	0.70785	6.40209	0.438266	1.49571	0.00199601	0.0068108	-1.30503
211821_x_at	glycophorin A (includes MN blood group)	7.13517	1.04651	8.62899	0.622427	1.49382	0.00199601	0.0068108	-0.895074
214433_s_at	selenium binding protein 1	7.12132	1.22724	8.61384	0.903309	1.49251	0.00199601	0.0068108	-0.700531
212578_x_at	ribosomal protein S17	8.82627	0.902851	10.3169	0.408481	1.49058	0.00199601	0.0068108	-1.13669
212460_at	chromosome 14 open reading frame 147	4.29127	0.863521	5.78146	0.850971	1.49019	0.00199601	0.0068108	-0.869174
233267_at	selenium binding protein 1	5.91992	1.00492	7.40983	1.06968	1.48992	0.00199601	0.0068108	-0.718172
226321_at	hypothetical protein LOC116068	6.58772	1.07847	8.07385	0.542878	1.48613	0.00199601	0.0068108	-0.916599
211744_s_at	CD58 antigen, (lymphocyte function-associated antigen 3)	5.3228	0.690473	6.79844	0.446395	1.47564	0.00199601	0.0068108	-1.29799
225366_at	phosphoglucomutase 2	6.07988	0.687027	7.55221	0.413229	1.47233	0.00199601	0.0068108	-1.33817
210908_s_at	prefoldin 5	7.89664	0.855585	9.36181	0.425456	1.46517	0.00199601	0.0068108	-1.14373
202859_x_at	U2(RNU2) small nuclear RNA auxiliary factor 1	6.38749	1.75742	7.84522	0.806901	1.45772	0.00199601	0.0068108	-0.568464
202467_s_at	COP9 constitutive photomorphogenic homolog subunit 2 (Arabidopsis)	6.45344	1.10011	7.9104	0.35793	1.45696	0.00199601	0.0068108	-0.999262
231513_at	potassium inwardly-rectifying channel, subfamily J, member 2	8.00364	0.931694	9.46022	0.551523	1.45658	0.00199601	0.0068108	-0.982043
229498_at	muscleblind-like 3 (Drosophila)	7.94683	0.482379	9.39941	0.67016	1.45258	0.00199601	0.0068108	-1.26033
209795_at	CD69 antigen (p60, early T-cell activation antigen)	6.54597	1.20589	7.98733	0.441053	1.44136	0.00199601	0.0068108	-0.875173
225312_at	COMM domain containing 6	5.63426	0.740253	7.07558	0.470456	1.44131	0.00199601	0.0068108	-1.19047
1558048_x_at	0	5.57607	4.02668	7.01611	2.98711	1.44004	0.217565	0.301567	-0.205315
212544_at	thyroid hormone receptor interactor 3	4.66937	0.555958	6.10585	0.585242	1.43648	0.00199601	0.0068108	-1.25875
204506_at	protein phosphatase 3 (formerly 2B), regulatory subunit B, 19kDa, alpha isoform (calcineurin B, type I)	6.31183	1.03222	7.74677	0.805454	1.43495	0.00399202	0.011565	-0.780849
208249_s_at	TDP-glucose 4,6-dehydratase	4.40721	0.820359	5.84086	0.629036	1.43365	0.00199601	0.0068108	-0.989135
215005_at	EF hand calcium binding protein 2	7.04819	0.581093	6.11173	0.638319	-0.936462	0.00199601	0.0068108	0.767962
208325_s_at	A kinase (PRKA) anchor protein 13	9.18288	0.425158	8.24193	0.348393	-0.940948	0.00199601	0.0068108	1.2164
200629_at	tryptophanyl-tRNA synthetase	8.38655	0.742746	7.44468	0.867452	-0.941874	0.00399202	0.011565	0.584943
38671_at	plexin D1	6.43568	0.621236	5.49212	0.55495	-0.943557	0.00199601	0.0068108	0.802218
227576_at	Homo sapiens mRNA; cDNA DKFZp686K1098 (from clone DKFZp686K1098).	6.91473	0.458552	5.97074	0.645247	-0.943991	0.00199601	0.0068108	0.85522
200964_at	ubiquitin-activating enzyme E1 (A1S9T and BN75 temperature sensitivity complementing)	9.49248	0.467342	8.54754	0.629126	-0.944947	0.00199601	0.0068108	0.861809
232940_s_at	myeloid/lymphoid or mixed-lineage leukemia 3	7.39831	0.472551	6.45205	0.428186	-0.946255	0.00199601	0.0068108	1.05053
201959_s_at	MYC binding protein 2	8.45587	0.349947	7.50851	0.423973	-0.947355	0.00199601	0.0068108	1.2241
227277_at	LYRIC/3D3	5.49784	0.622794	4.54785	0.576639	-0.949986	0.00199601	0.0068108	0.792029
1563455_at	KIAA0999 protein	6.53304	0.541366	5.581	0.456434	-0.952031	0.00199601	0.0068108	0.95413
219593_at	solute carrier family 15, member 3	6.19136	0.508051	5.23606	0.628205	-0.955303	0.00199601	0.0068108	0.840746
232307_at	thyroid hormone receptor associated protein 2	7.17587	0.635919	6.21239	0.782982	-0.963483	0.00199601	0.0068108	0.679035
227649_s_at	SLIT-ROBO Rho GTPase activating protein 2	6.661	0.527055	5.69213	0.567297	-0.968869	0.00199601	0.0068108	0.885336
238423_at	synaptotagmin-like 3	6.60062	0.58739	5.63036	0.611103	-0.970259	0.00199601	0.0068108	0.809566
221671_x_at	immunoglobulin kappa variable 1-9	11.1448	0.808109	10.1722	0.739722	-0.972584	0.00199601	0.0068108	0.628353
201392_s_at	insulin-like growth factor 2 receptor	6.76998	0.759766	5.79115	0.629382	-0.978837	0.00199601	0.0068108	0.704631
224658_x_at	phosphofurin acidic cluster sorting protein 1	8.62251	0.320702	7.63877	0.35633	-0.983745	0.00199601	0.0068108	1.45302
230453_s_at	ATPase, Ca++ transporting, ubiquitous	7.17304	0.294286	6.18592	0.414451	-0.987123	0.00199601	0.0068108	1.39279
52940_at	single Ig IL-1R-related molecule	8.55304	0.613007	7.56117	0.758927	-0.991871	0.00199601	0.0068108	0.722973
243352_at	0	6.13654	1.16191	5.14446	1.26504	-0.992084	0.0239521	0.0487034	0.408779
221651_x_at	immunoglobulin kappa variable 1-9	11.1166	0.820435	10.1239	0.723597	-0.992741	0.00199601	0.0068108	0.642954
224795_x_at	immunoglobulin kappa variable 1-9	11.27	0.811107	10.2763	0.737288	-0.993723	0.00199601	0.0068108	0.641776
228617_at	XIAP associated factor-1	8.25296	0.96854	7.25656	0.495221	-0.996394	0.00199601	0.0068108	0.680708
54970_at	hypothetical protein DKFZp761I2123	6.66856	0.539303	5.67209	0.450624	-0.996466	0.00199601	0.0068108	1.00661
201867_s_at	transducin (beta)-like 1X-linked	6.25041	0.563602	5.24875	0.515327	-1.00166	0.00199601	0.0068108	0.928386
239701_at	ectonucleoside triphosphate diphosphohydrolase 1	7.33519	0.638255	6.33262	0.78821	-1.00258	0.00199601	0.0068108	0.702839
244043_at	transcription factor Dp-2 (E2F dimerization partner 2)	5.55422	0.824994	4.54902	0.658925	-1.0052	0.00199601	0.0068108	0.677393
212424_at	programmed cell death 11	5.87192	0.434487	4.86264	0.570382	-1.00928	0.00199601	0.0068108	1.00439
244697_at	zinc finger and BTB domain containing 16	6.50067	0.76548	5.47899	0.594118	-1.02167	0.00199601	0.0068108	0.751453
239979_at	epithelial stromal interaction 1 (breast)	5.42597	1.81012	4.39999	1.06094	-1.02598	0.0439122	0.0803444	0.357351
1566243_at	cut-like 1, CCAAT displacement protein (Drosophila)	6.1615	0.8038	5.13225	0.690238	-1.02925	0.00199601	0.0068108	0.688904
1559663_at	acyl-CoA synthetase long-chain family member 4	5.92239	0.611273	4.888	0.777253	-1.03439	0.00199601	0.0068108	0.744955
241154_x_at	metastasis suppressor 1	6.46376	0.834358	5.42815	0.891164	-1.03561	0.00199601	0.0068108	0.60017
233674_at	forkhead box O3A	7.41284	0.777067	6.37691	0.853393	-1.03594	0.00199601	0.0068108	0.635365
202869_at	processing of precursor 4, ribonuclease P/MRP subunit (S. cerevisiae)	7.94139	1.10242	6.89926	0.697711	-1.04213	0.00199601	0.0068108	0.578918
201183_s_at	chromodomain helicase DNA binding protein 4	6.08019	0.416972	5.03524	0.474311	-1.04495	0.00199601	0.0068108	1.17241
224992_s_at	c-Maf-inducing protein	7.2492	0.491208	6.20367	0.619492	-1.04554	0.00199601	0.0068108	0.941331
226849_at	KIAA1608	7.12147	0.512276	6.07436	0.746881	-1.04711	0.00199601	0.0068108	0.831592
216207_x_at	immunoglobulin kappa variable 1D-13	6.37613	1.04313	5.31821	0.504779	-1.05792	0.00199601	0.0068108	0.683448
204567_s_at	ATP-binding cassette, sub-family G (WHITE), member 1	9.6188	0.344332	8.55929	0.690239	-1.0595	0.00199601	0.0068108	1.0241
209374_s_at	immunoglobulin heavy constant mu	6.49005	0.81757	5.42866	0.673666	-1.06139	0.00199601	0.0068108	0.711753
213746_s_at	filamin A, alpha (actin binding protein 280)	5.75619	0.680472	4.68379	0.635663	-1.0724	0.00199601	0.0068108	0.814812
214669_x_at	immunoglobulin kappa constant	9.16219	0.894311	8.08485	0.741332	-1.07734	0.00199601	0.0068108	0.658665
214780_s_at	myosin IXB	7.20169	0.642577	6.12082	0.633932	-1.08087	0.00199601	0.0068108	0.84674
242961_x_at	DEAD (Asp-Glu-Ala-Asp) box polypeptide 58	10.1779	1.41765	9.09448	1.76277	-1.0834	0.0578842	0.100973	0.340646
239600_at	Homo sapiens cDNA FLJ26461 fis, clone KDN03867.	8.0778	0.684362	6.99406	0.785438	-1.08374	0.00199601	0.0068108	0.737341
235446_at	X (inactive)-specific transcript	6.4012	3.24798	5.31466	3.41729	-1.08655	0.409182	0.501126	0.163016
244358_at	forkhead box O3A	9.85936	0.644132	8.77265	0.648126	-1.08671	0.00199601	0.0068108	0.840942
205552_s_at	2',5'-oligoadenylate synthetase 1, 40/46kDa	6.0728	1.31907	4.98316	0.87258	-1.08964	0.00598802	0.0159003	0.497178
233227_at	KIAA1109	6.10483	0.466148	5.01438	0.55393	-1.09046	0.00199601	0.0068108	1.06899
233834_at	nuclear receptor coactivator 2	5.62757	0.772787	4.53166	0.655824	-1.09591	0.00199601	0.0068108	0.767116
210797_s_at	2'-5'-oligoadenylate synthetase-like	5.78613	1.50002	4.68965	0.945005	-1.09648	0.0159681	0.0348972	0.448454
203936_s_at	matrix metalloproteinase 9 (gelatinase B, 92kDa gelatinase, 92kDa type IV collagenase)	6.19909	1.28847	5.09972	0.998507	-1.09938	0.00598802	0.0159003	0.48071
215176_x_at	immunoglobulin kappa variable 1-39	6.51838	1.15633	5.4161	0.76464	-1.10229	0.00399202	0.011565	0.573817
241869_at	apolipoprotein L, 6	6.57619	0.79585	5.46594	0.518696	-1.11024	0.00199601	0.0068108	0.844584
229389_at	0	6.61702	0.942729	5.48891	0.591342	-1.12811	0.00199601	0.0068108	0.735372
202255_s_at	signal-induced proliferation-associated 1 like 1	7.17377	0.595359	6.03451	0.712227	-1.13926	0.00199601	0.0068108	0.871271
215217_at	immunoglobulin kappa variable 3-20	5.87319	1.18375	4.73168	0.781017	-1.14151	0.00598802	0.0159003	0.580991
223777_at	hypothetical protein MGC13005	5.63395	1.03529	4.48952	1.26893	-1.14443	0.00998004	0.0239754	0.496665
217480_x_at	immunoglobulin kappa variable 1/OR2-0	6.11069	1.04972	4.9594	0.59816	-1.15129	0.00199601	0.0068108	0.698647
1561167_at	ets variant gene 6 (TEL oncogene)	6.39703	0.547278	5.24297	0.723113	-1.15405	0.00199601	0.0068108	0.908423
239227_at	exostoses (multiple) 1	6.11513	1.24291	4.96103	0.778347	-1.1541	0.00399202	0.011565	0.570981
240544_at	testis expressed sequence 27	6.43203	0.628087	5.2713	0.819003	-1.16073	0.00199601	0.0068108	0.802115
242625_at	radical S-adenosyl methionine domain containing 2	8.16153	1.86268	6.99717	1.00299	-1.16437	0.0339321	0.0648126	0.406316
229115_at	dynein, cytoplasmic, heavy polypeptide 1	6.0981	0.571166	4.93046	0.497097	-1.16763	0.00199601	0.0068108	1.09302
1570165_at	carbohydrate (chondroitin 4) sulfotransferase 11	5.96628	0.908296	4.78583	0.838072	-1.18045	0.00199601	0.0068108	0.675946
209710_at	GATA binding protein 2	6.28465	0.829266	5.10117	1.33072	-1.18349	0.00598802	0.0159003	0.547914
205483_s_at	interferon, alpha-inducible protein (clone IFI-15K)	6.42508	1.88319	5.23978	0.793572	-1.1853	0.0239521	0.0487034	0.442812
218921_at	single Ig IL-1R-related molecule	8.33304	0.721794	7.14393	0.92483	-1.18911	0.00199601	0.0068108	0.722153
205660_at	2'-5'-oligoadenylate synthetase-like	6.87167	1.44021	5.68162	0.977935	-1.19005	0.00998004	0.0239754	0.492134
228919_at	0	6.43488	3.01808	5.21585	2.8537	-1.21903	0.235529	0.322159	0.207608
215379_x_at	immunoglobulin lambda variable 3-1	8.05379	0.87361	6.82917	0.602298	-1.22462	0.00199601	0.0068108	0.829738
232286_at	lymphoid nuclear protein related to AF4	5.70327	0.800102	4.47044	0.982739	-1.23283	0.00199601	0.0068108	0.6915
215946_x_at	immunoglobulin lambda-like polypeptide 3	6.6246	0.917701	5.38421	0.502883	-1.24039	0.00199601	0.0068108	0.873157
211645_x_at	immunoglobulin kappa variable 1-17	5.77976	1.1936	4.52723	0.872965	-1.25253	0.00199601	0.0068108	0.606092
234707_x_at	immunoglobulin lambda variable 3-1	6.74272	1.20104	5.47649	0.589702	-1.26623	0.00199601	0.0068108	0.707096
201694_s_at	early growth response 1	7.57388	1.38678	6.28232	0.454186	-1.29156	0.00199601	0.0068108	0.701568
211644_x_at	immunoglobulin kappa constant	5.90793	1.14888	4.61331	0.864881	-1.29461	0.00199601	0.0068108	0.642883
226571_s_at	protein tyrosine phosphatase, receptor type, S	5.96302	0.517514	4.66548	0.4897	-1.29754	0.00199601	0.0068108	1.28825
202086_at	myxovirus (influenza virus) resistance 1, interferon-inducible protein p78 (mouse)	8.39657	1.35294	7.09624	0.784042	-1.30033	0.00399202	0.011565	0.608489
229465_s_at	0	6.96892	0.631027	5.64337	0.430707	-1.32555	0.00199601	0.0068108	1.24848
227062_at	Human MEN1 region clone epsilon/beta mRNA, 3' fragment.	6.0067	1.07069	4.67847	0.715764	-1.32823	0.00199601	0.0068108	0.743498
232333_at	mastermind-like 2 (Drosophila)	6.38902	0.660315	5.05854	0.750591	-1.33048	0.00199601	0.0068108	0.942997
209841_s_at	leucine rich repeat neuronal 3	6.11685	0.946225	4.76131	1.52828	-1.35554	0.00399202	0.011565	0.547801
214677_x_at	immunoglobulin lambda joining 7	10.318	0.90789	8.95155	0.834304	-1.36648	0.00199601	0.0068108	0.784343
224590_at	Homo sapiens cDNA FLJ30298 fis, clone BRACE2003172.	6.91526	3.98376	5.5468	4.21896	-1.36846	0.417166	0.508899	0.16683
215121_x_at	immunoglobulin lambda variable 3-1	9.49275	0.95492	8.1238	0.730676	-1.36895	0.00199601	0.0068108	0.812148
218400_at	2'-5'-oligoadenylate synthetase 3, 100kDa	6.01534	1.84019	4.64022	0.755363	-1.37512	0.00998004	0.0239754	0.529799
227671_at	X (inactive)-specific transcript	6.31701	3.67596	4.92315	3.96099	-1.39386	0.273453	0.363774	0.182516
209138_x_at	immunoglobulin lambda variable 3-1	10.026	0.952947	8.61683	0.743126	-1.40912	0.00199601	0.0068108	0.830815
244696_at	lymphoid nuclear protein related to AF4	8.19414	0.521778	6.785	1.01047	-1.40915	0.00199601	0.0068108	0.91966
227404_s_at	early growth response 1	8.30637	1.5631	6.88622	0.4932	-1.42015	0.00199601	0.0068108	0.690631
216708_x_at	immunoglobulin lambda variable 3-10	6.2194	1.03973	4.79725	0.563573	-1.42215	0.00199601	0.0068108	0.887011
214218_s_at	Homo sapiens cDNA FLJ30298 fis, clone BRACE2003172.	6.74784	4.01651	5.29857	4.55627	-1.44927	0.381238	0.473695	0.169055
231592_at	Homo sapiens cDNA FLJ30298 fis, clone BRACE2003172.	6.59899	4.13225	5.13258	4.39121	-1.46641	0.38523	0.47753	0.172044
224588_at	X (inactive)-specific transcript	7.8919	4.24379	6.39681	4.709	-1.49509	0.44511	0.535182	0.166997
237310_at	exostoses (multiple) 1	6.44344	0.842473	4.93983	0.876812	-1.50361	0.00199601	0.0068108	0.874554
217138_x_at	immunoglobulin lambda variable 3-10	7.85107	1.12802	6.3279	0.734471	-1.52317	0.00199601	0.0068108	0.817815
221728_x_at	Homo sapiens cDNA FLJ30298 fis, clone BRACE2003172.	7.33559	4.12432	5.77669	4.67671	-1.5589	0.321357	0.414541	0.177127
217022_s_at	immunoglobulin heavy constant alpha 1	6.16767	1.94155	3.8247	1.03309	-2.34297	0.00199601	0.0068108	0.787647
