# Supplementary material for: Gene expression profiling in whole blood identifies distinct biological pathways associated with obesity
Source: BMC Med Genomics. 2010 Dec 1;3:56. doi: 10.1186/1755-8794-3-56 (PMC3014865; doi:10.1186/1755-8794-3-56)
Supplement: Additional file 6 — Custom pathway database used in the GSEA studies. Column 1 indicates the pathway name, column 2 indicates the source for the pathway information. Subsequent columns represent the gene symbols for the genes constituting the pathway. [file 1755-8794-3-56-S6.XLS]

## Sheet: CustomPathways_NCI_FormattedinJ
Additional File 6
Custom pathway database used in the GSEA studies. Column 1 indicates the pathway name, column 2 indicates the source for the pathway information. Subsequent columns represent the gene symbols for the genes constituting the pathway.
PathwayName	Source	Row1	Row 2	Row 3	Row 4	Row 5	Row 6	Row 7	Row 8	Row 9	Row 10	Row 11	Row 12	Row 13	Row 14	Row 15	Row 16	Row 17	Row 18	Row 19	Row 20	Row 21	Row 22	Row 23	Row 24	Row 25	Row 26	Row 27	Row 28	Row 29	Row 30	Row 31	Row 32	Row 33	Row 34	Row 35	Row 36	Row 37	Row 38	Row 39	Row 40	Row 41	Row 42	Row 43	Row 44	Row 45	Row 46	Row 47	Row 48
Down_AlcoholInducedHeartFailure	Haddad, et al., 2008	CD36	LPL	SAT	ENO3	PTGDS	BCLAF1	HLA-A	PLA2G2A	KBTBD10	FOS	CNN1	MYH6	HTPAP	DGAT1	TTN	IFI30	COL3A1	CNN1	MUSTN1	TTN
Down_IDCM_BothSex	Haddad, et al., 2008	PLA2G2A	MUSTN1	ADH1B	G0S2	APOD	PYGM
Down_IDCM_Female	Haddad, et al., 2008	PLA2G2A	MUSTN1	ADH1B	G0S2	CD36	SELENBP1	JUNB	APOD	PYGM	FOS	CD59	MTHFD2	MYL4	GPD1L	S100A4	SH3BGRL3	FBLP-1	LDB3
Down_IDCM_Male	Haddad, et al., 2008	MYH6	PLA2G2A	ADH1B	MT1X	HRASLS3	PYGM	R1229	TIMP4	MGC29729	MUSTN1	TRA1	G0S2	KCNK1	APOD	IL13RA1
Up_AlcoholInducedHeartFailure	Haddad, et al., 2008	RTN4	HSPA2	TPM3	18S Rrna	LCN6	CDKN1A	MLYCD	IGFBP3	TXNRD1	DPT	THBS4	LIMS2	KIAA1190
Up_IDCM_BothSex	Haddad, et al., 2008	ACO2	TTN	GPI	HSPA1A	FSTL3	HSPCB	NPPA	LGMN	CTGF	DPT	COL16A1	HLA-DRB1	MYH7
Up_IDCM_Female	Haddad, et al., 2008	ACO2	TTN	GPI	HSPA1A	FSTL3	IgG1L	HSPCB	NPPA	LGMN	UBE1	CD81	Gup1	NDUFV1	CTGF	ACTN1	DPT	RTN4	IGFBP2	LTBP2	COL16A1	GNB2	ACAT1	HLA-DRB1	SDHA	HSPA5	ACTN2	MDH1	VDAC3	LOC161247	CKM	CSRP1	EGFL7	PCBP2	PRDX2	ACTC	ACADM	MYH7
Up_IDCM_Male	Haddad, et al., 2008	MFAP4	LUM	ARGBP2	COL16A1	DPT	CTGF	MYH7	TTN	FLJ14437	FSTL3	GPI	HLA-DRB	ACO2	ANK1	LGMN	SLC4A3	HSPCB
(1,6)-alpha-glucose residues are removed, as D-glucose, from limit dextrin by debranching enzyme	NCI_Pathway	gyg1	Agl	XRCC6
1,3-bisphosphoglycerate and ADP react to form 3-phosphoglycerate and ATP	NCI_Pathway	gyg2
2-LTR circle formation	NCI_Pathway	Xrcc4	xrcc5	Lig4	BANF1	prps1
5-Phosphoribose 1-diphosphate biosynthesis	NCI_Pathway	Psenen
A third proteolytic cleavage releases NICD	NCI_Pathway	Notch4	NOTCH2	Notch3	notch1	Itgb7
a4b1 and a4b7 Integrin signaling	NCI_Pathway	ITGA4	Itgb1	GIT1
a6b1 and a6b4 Integrin signaling	NCI_Pathway	CD9	Casp3	casp7	Itgb1	Prkca	RXRG	lamb1	LAMB2	Lamc3	ywhab	Akt1	Cdh1	Col17a1	grb2	Shc1	RXRA	Mst1	Il1a	pmp22	PIK3R1	ERBB2	YWHAG	LAMA3	egf	Lama1	SFN	RPS6KB1	Erbb3	Egfr	ywhaq	Ywhaz	lama2	Lama4	Lamc2	ITGA6	MST1R	MET	pik3ca	Lamb3	LAMB4	hras	ywhah	lama5	Ywhae	ABCA7
ABC-family proteins mediated transport	NCI_Pathway	apoa1	Alkbh2
ABH2 mediated Reversal of Alkylation Damage	NCI_Pathway	alkbh3
ABH3 mediated Reversal of Alkylation Damage	NCI_Pathway	POLR2F
Abortive elongation of HIV-1 transcript in the absence of Tat	NCI_Pathway	POLR2A	polr2c	Polr2k	Gtf2f1	rdbp	polr2e	Ncbp2	polr2h	polr2j	gtf2f2	Supt4h1	POLR2L	polr2g	Whsc2	cobra1	Ctdp1	th1l	POLR2B	Polr2d	polr2i	Ncbp1	Aldh2
Acetaldehyde is oxidized by NAD+ to form acetate, NADH, and H+	NCI_Pathway	aldh1a1	acss2
Acetate, ATP, and coenzyme A react to form acetyl CoA, AMP, and pyrophosphate	NCI_Pathway	NAT1
Acetylation	NCI_Pathway	Nat2
Acetylcholine Neurotransmitter Release Cycle	NCI_Pathway	rab3a	cplx1	Syt1	Rims1	Slc5a7	CHAT	SLC18A3	vamp2	Prkaa2
Activated AMPK stimulates fatty-acid oxidation in muscle	NCI_Pathway	PRKAG2	acsl1	prkab2	Stk11	acacb	BID
Activation and oligomerization of BAK protein	NCI_Pathway	BID	RPA2
Activation of ATR in response to replication stress	NCI_Pathway	Orc1l	Mcm7	Cdc45	CLSPN	rfc3	Mcm4	orc3l	Mcm5	HUS1	rfc4	cdc25c	Orc5l	cdc6	Mcm3	CDC7	Dbf4	Atrip	Rad1	RFC5	chek1	Orc2l	Orc4l	Mcm2	CDC25A	Rpa3	ORC6L	mcm10	cdk2	RPA1	Mcm6	rfc2	BCL2
Activation of BAD and translocation to mitochondria	NCI_Pathway	BID	ywhab	ppp3cc	Ppp3r1	Bad	Akt1	E2F1
Activation of BH3-only proteins	NCI_Pathway	TFDP1	mapk8
Activation of BIM and translocation to mitochondria	NCI_Pathway	mapk8	DYNLL1	dynll2	BMF
Activation of C3 and C5	NCI_Pathway	C2	C4A	c3	apaf1
Activation of caspases through apoptosome-mediated cleavage	NCI_Pathway	casp7	Casp3	cycs	casp9	nfya
Activation of Chaperones by ATF6-alpha	NCI_Pathway	MBTPS1	Atf6	hspa5	Mbtps2	nfya
Activation of Chaperones by IRE1alpha	NCI_Pathway	hspa5	Ern1	Dffb
Activation of DNA fragmentation factor	NCI_Pathway	KPNB1	H1F0	Casp3	dffa	KPNA1	pmaip1
Activation of NOXA and translocation to mitochondria	NCI_Pathway	TFDP1	E2F1	Akt2
Activation of PKB	NCI_Pathway	Pdpk1	FASLG
Activation of Pro-Caspase 8	NCI_Pathway	Fadd	Casp8	TRAF2	FAS	Tnfrsf10b	TRADD	Tnfsf10	ripk1	TFDP1
Activation of PUMA and translocation to mitochondria	NCI_Pathway	bbc3	E2F1	Robo1
Activation of Rac	NCI_Pathway	Gpc1	slit2	Eif4h
Activation of the mRNA upon binding of the cap-binding complex and eIFs, and subsequent binding to 43S	NCI_Pathway	EIF4B	Eif4a2	Eif4g1	EIF4EBP1	EIF4A1P4	eif4e	prim1
Activation of the pre-replicative complex	NCI_Pathway	ORC6L	CDT1	Pola1	RPA2	cdk2	Orc2l	Mcm3	Dbf4	pola2	pole	pole2	RPA1	orc3l	Orc5l	Orc1l	Mcm2	Rpa3	Mcm7	CDC7	Orc4l	cdc6	Mcm5	Mcm6	Mcm4	mcm10	Cdc45	RPA4	PRIM2	gnal
Activation, myristolyation of BID and translocation to mitochondria	NCI_Pathway	NMT1	GZMB	Casp8	bax
Activation, translocation and oligomerization of BAX	NCI_Pathway	BID	BAK1
Adenylate cyclase activating pathway	NCI_Pathway	gnal
Adenylate cyclase inhibitory pathway	NCI_Pathway	Gnai1
Adherens junctions interactions	NCI_Pathway	Ctnna1	ctnnd1	JUP	Agmat
Agmatine biosynthesis	NCI_Pathway	foxo1
AKT phosphorylates targets in the cytosol	NCI_Pathway	Mdm2	casp9	Chuk	akt1s1	Bad	Akt1	Rps6kb2
AKT phosphorylates targets in the nucleus	NCI_Pathway	Akt1	CREB1	NR4A1	Gpt
AKT-mediated inactivation of FOXO1A	NCI_Pathway	Akt1	Pdpk1
Alanine metabolism	NCI_Pathway	Acvrl1
ALK1 pathway	NCI_Pathway	ACVR1	fkbp1a	ARRB2
ALK1 signaling events	NCI_Pathway	Tgfb1	smad1	LY6G5B	SMAD4	smad7	fkbp1a	ACVR1	Acvr2b	Tgfbr2	Smad5	BMPR2	Tlx2	Mapk3	SMAD9	ppp1ca	Gdf2	Id1	Tgfb3	Cav1	Acvrl1	Mapk1	ACVR2A	INHBA	tgfbr1	BMPR2
ALK2 signaling events	NCI_Pathway	BMP7	SMAD9	SMAD4	Tlx2	fkbp1a	ACVR1	AMH	AMHR2	smad1	Smad5	phyh
Alpha-oxidation of phytanate	NCI_Pathway	HACL1	idh1	SLC27A2	Slc25a17	PLD1
Alpha-synuclein signaling	NCI_Pathway	src	Bad	Slc6a3	Th	Mapk1	CSNK2A1	HCK	Fgr	TOR1A	grk5	PARK2	Sncaip	LCK	yes1	park7	MAOB	Mapk3	prkcd	PLCB2	Fyn	Pld2	Ptk2b	BLK	ube2l3	KLK6	stub1	snca	fkbp1a	PPP2R5D	syk	lyn	UCHL1	cfd
Alternative complement activation	NCI_Pathway	cfb	c3	Tnf
Alternative NF-kappaB pathway	NCI_Pathway	nfkb2	Chuk	FBXW11	nfkb1	MAP3K14	Nfkbia
amb2 Integrin signaling	NCI_Pathway	lama5	Lamb3	itgb2	ITGAM	hmgb1	plat	LRP1	Icam1	kng1	HP	Fyn	ROCK1P1	HCK	yes1	BLK	Fgr	Rap1b	LAMB2	Selp	Selplg	lyn	cyr61	Thy1	JAM2	Plaur	APOB	Fn1	ELANE	MYH2	Mmp9	src	Rhoa	LCK	Jam3	LAMB4	ctgf	Ager	vtn	MST1R	nfkb1	IL6	rap1a	lama2	Plg	LPA	mmp2	lamb1	Lamc3
Amine-derived hormones	NCI_Pathway	Slc32a1
Amino acid and oligopeptide SLC transporters	NCI_Pathway	Slc1a5	slc1a4	slc36a1	Slc36a2	SLC6A18
Amino acid transport across the plasma membrane	NCI_Pathway	slc7a8	Slc1a5	Slc7a11	Slc36a2	SLC7A1	Slc38a1	SLC7A3	SLC6A20	slc1a4	Slc6a14	SLC6A6	SLC38A4	Slc43a1	slc7a6	slc7a7	slc38a3	Slc6a15	slc3a2	slc36a1	Slc6a19	Slc3a1	Slc38a2	slc38a5	Slc43a2	Slc6a12	SLC16A10	Slc7a5	SLC7A10	SLC7A9	Stk11
AMPK inhibits chREBP transcriptional activation activity	NCI_Pathway	Prkaa2	prkab2	MLXIPL	PRKAG2	mad1l1
Amplification of signal from unattached kinetochores via a MAD2 inhibitory signal	NCI_Pathway	MAD2L1	cyp17a1
Androgen biosynthesis	NCI_Pathway	Hsd17b3	PTK2
Angiopoietin receptor Tie2-mediated signaling	NCI_Pathway	Shc1	pxn	Rasa1	ANGPT2	Itga5	nfkb1	GRB7	RPS6KB1	mmp2	F2	Mapk14	Rac1	Elk1	Stat5b	ANGPT1	ANGPT4	FGF2	Mapk3	CRK	TEK	agtr1	BMX	Akt1	Mapk1	pak1	Elf2	Nck1	Fyn	Stat5a	cdkn1a	pik3ca	grb2	ETS1	DOK2	Plg	tnip2	Fn1	Nos3	PIK3R1	Rela	Itgb1	Pld2	Fes	foxo1	Grb14	Tnf	mapk8	Ptpn11
APC/C:Cdc20 mediated degradation of Cyclin B	NCI_Pathway	CDC20	ANAPC10P1	Cdc16	RPS27AP11	ANAPC2	UBE2E1	anapc5	CDC26P1	Anapc11	Ccnb1	CDK1	ANAPC4	ube2c	CDC27	Anapc1	Ube2d1	anapc7	CDC26P1
APC/C:Cdc20 mediated degradation of mitotic proteins	NCI_Pathway	ANAPC10P1	ube2c	UBE2E1	Anapc1	CDC20	anapc7	MAD2L1	Anapc11	Ube2d1	anapc5	Cdc16	ANAPC4	Bub1b	Cdc23	RPS27AP11	bub3	CDC27	ANAPC2	CDC20
APC/C:Cdc20 mediated degradation of Securin	NCI_Pathway	PSMB4	Psmd8	Psme2	Cdc23	Anapc1	psmd12	Psmb6	psma5	psmd7	Psme3	CDC27	ube2c	psmc5	PSMB3	psmc1	PSMB5	Psmd14	psmb9	Pttg2	Anapc11	ANAPC2	Ube2d1	UBE2E1	RPS27AP11	PSMA6	psmd9	Psmd11	PSMC2	psmd2	psme1	CDC26P1	psmc6	Psmb10	psmc3	Psma2	psmd10	anapc5	Cdc16	Psma1	psmd6	Psma7	psmd4	ANAPC10P1	ANAPC4	anapc7	psmb2	Psma3	psmb7
APC/C:Cdh1 mediated degradation of Cdc20 and other APC/C:Cdh1 targeted proteins in late mitosis/early G1	NCI_Pathway	Ube2d1	Cdc23	Psmb1	psmc6	Psmb6	PSMB5	PSMD1	ANAPC2	Cdc16	psmc4	Psmb10	Psma7	psmd4	psma5	Psma2	ANAPC4	Psmd13	PSMB3	psmd9	Psme2	psmd5	psme1	psmc1	RPS27AP11	Psmd8	Psmd11	psmd7	Psmd14	Psmd3	CDC27	anapc7	psmc5	PSMA6	psmb9	ANAPC10P1	ube2c	PSMB4	psmb2	psmc3	psmd2	PSMB8	Psme3	Psma4	CDC26P1	anapc5	UBE2E1	Anapc1	psmd12
APC/C-mediated degradation of cell cycle proteins	NCI_Pathway	Cdc23	anapc7	UBE2E1	ANAPC4	Ube2d1	CDC26P1	Anapc11	Cdc16	ANAPC10P1	ube2c	fzr1	CDC27	ANAPC2	Anapc1	ube2c
APC-Cdc20 mediated degradation of Nek2A	NCI_Pathway	UBE2E1	Bub1b	Anapc11	anapc7	RPS27AP11	CDC20	CDC27	ANAPC4	CDC26P1	ANAPC10P1	Anapc1	ANAPC2	MAD2L1	bub3	Ube2d1	anapc5	Cdc16	Cdc23	Nek2	PPIAL3
APOBEC3G mediated resistance to HIV-1 infection	NCI_Pathway	BANF1	DSG1
Apoptotic cleavage of cell adhesion proteins	NCI_Pathway	Cdh1	Dsg3	Dsp	ocln	DSG2	Casp3	TJP2	PKP1	PRKCQ
Apoptotic cleavage of cellular proteins	NCI_Pathway	BMX	CLSPN	BIRC2	bcap31	prkcd	Acin1	ROCK1P1	Fnta	STK24	Casp8	Casp3	PTK2	casp7	Casp3
Apoptotic execution phase	NCI_Pathway	Map2k2
Arachidonate production from DAG	NCI_Pathway	pip5k1a
Arf1 pathway	NCI_Pathway	AP2A1	ARFIP2	uso1	Clta	AP2M1	gosr2	Cd4	GBF1	Pld2	Copa	Cltb	arfgap1	Asap1	gga3	Rac1	arf1	cyth2	Nck1
Arf6 downstream pathway	NCI_Pathway	Pld2	TIAM1	Arf6	arf1	Mapk1	Plaur	PLD1	Mapk3	NME1-NME2	Rab11fip3	Rac1	Kalrn	Rhoa	Rab11a	ngf
Arf6 signaling events	NCI_Pathway	src	Epha2	GIT1	ARRB2	Gna15	Iqsec1	MET	adrb2	Adap1	ARAP2	LHCGR	egf	Hgf	USP6	Ipcef1	Gulp1	ACAP2	Cyth3	pxn	Gnaq	itga2b	KIF13B	agtr1	Arf6	ACAP1	arrb1	ITGB3	TSHR	Efna1	Egfr	Gna11	GNA14	FBXO8	cyth2	EXOC3
Arf6 trafficking events	NCI_Pathway	ctnnb1	itga7	Ednrb	Cpe	Scamp2	Slc2a4	EXOC7	Exoc5	Itga3	Itga2	Itga8	Itga9	JUP	Arf6	AVPR2	Pld2	INS	adrb2	cltc	ASAP2	NME1-NME2	exoc4	exoc6	CHRM2	klc1	BIN1	dnm2	Spag9	IL2RA	PIP5K1C	ITGA6	Itga11	ITGAV	rala	ACAP1	Exoc1	Cdh1	VAMP3	PLD1	Ctnna1	ctnnd1	TSHR	Exoc2	sdc1	ITGA1	Itgb1	Mapk8ip3	Itga10
ARMS-mediated activation	NCI_Pathway	braf	KIDINS220	frs2	rap1a	ywhab	Cyp1a2
Aromatic amines can be N-hydroxylated or N-dealkylated by CYP1A2	NCI_Pathway	GOT1
Aspartate, asparagine, glutamate, and glutamine metabolism	NCI_Pathway	Glud1	GOT2	glul	Asns	Gls2	GLS	orc3l
Assembly of the ORC complex at the origin of replication	NCI_Pathway	Orc1l	ORC6L	Orc4l	Orc2l	Orc5l	Orc2l
Assembly of the pre-replicative complex	NCI_Pathway	Orc5l	Mcm5	ORC6L	CDT1	Mcm7	Orc4l	Mcm4	Mcm3	orc3l	cdc6	Mcm2	Mcm6	Orc1l	MRE11A
Assembly of the RAD50-MRE11-NBS1 complex at DNA double-strand breaks	NCI_Pathway	nbn	Rad50	H2AFX	Rpa3
Assembly of the RAD51-ssDNA nucleoprotein complex	NCI_Pathway	rad52	RAD51	RPA1	RPA2
Assembly of Viral Components at the Budding Site	NCI_Pathway	calr	CANX	Orc2l
Association of licensing factors with the pre-replicative complex	NCI_Pathway	cdc6	RPS27AP11	orc3l	Orc4l	Orc5l	gmnn	Orc1l	CDT1	Cct3
Association of TriC/CCT with target proteins during biosynthesis	NCI_Pathway	Cct2	Tcp1	CCT7	Sphk1	cct4	cct6a	CCT8P1	cct5	Slc38a1
Astrocytic Glutamate-Glutamine Uptake And Metabolism	NCI_Pathway	glul	Th
ATF-2 transcription factor network	NCI_Pathway	rb1	Ccna2	IL6	Plau	ccnd1	MAPK11	DUSP8	Fos	dusp5	Il23a	mmp2	Prkca	POU2F1	Dusp10	Jun	ATF3	SELE	kat5	JUND	ddit3	ACHE	INS	MAPK9	BCL2	Nos2	Atf2	Ruvbl2	serpinb5	csrp2	Jdp2	Mapk1	dusp1	Gadd45a	CREB1	Tgfb2	HRK	Brca1	h2afy	mapk8	socs3	Nf1	EP300	Mapk14	Ppargc1a	cul3	COL24A1	Mapk3	IFNG
ATM mediated phosphorylation of repair proteins	NCI_Pathway	Brca1	ATM	H2AFX	MDC1	ATM
ATM mediated response to DNA double-strand break	NCI_Pathway	ADSL
ATP formation	NCI_Pathway	Ak1	gpaa1
Attachment of GPI anchor to uPAR	NCI_Pathway	PIGU	PIGK	Pigt	Plaur	Pgap1	pigs	pak1
Atypical NF-kappaB pathway	NCI_Pathway	CSNK2A1	ARRB2	LCK	BCL3	LY6G5B	PIK3R1	FBXW11	syk	Mapk14	nfkb1	src	Csnk2a2	pik3ca	ikbkb	Rela	REL	Chuk
Aurora A signaling	NCI_Pathway	JUB	tp53	GSK3B	Akt1	OAZ1	cpeb1	Mdm2	cdc25b	aurka	Arhgef7	Brca1	PPP2R5D	GIT1	NDEL1	Gadd45a	fzr1	Tpx2	PRKACA	Ran	CKAP5	CENPA	Aurkaip1	BIRC5	Aurkb	TACC1	dlgap5	tacc3	Tdrd7	Nfkbia	Rasa1	kif20a
Aurora B signaling	NCI_Pathway	kif2c	PPP2R5D	ncapd2	ncapg	Incenp	CENPA	Psma3	Stmn1	40422	npm1	ncl	Ndc80	aurka	EVI5	Ppp1cc	Des	Sgol1	Rasa1	Rhoa	Pebp1	h3f3a	Vim	Aurkb	Cdca8	Klhl9	nsun2	Ncaph	KIF23	Bub1	cul3	klhl13	TACC1	AURKC	SMC2	SMC4	BIRC5	RACGAP1P	CBX5	Mylk	Aurkb
Aurora C signaling	NCI_Pathway	AURKC	h3f3a	Incenp	AURKC
Autodegradation of Cdh1 by Cdh1:APC/C	NCI_Pathway	psmb2	PSMB3	PSMA6	psmd9	PSMC2	Psmd3	CDC26P1	psmc5	psmd4	Psme3	psmd10	ANAPC10P1	ANAPC2	ube2c	Psma3	psmb7	psmc6	psmc4	Psmb6	psmc3	psmd2	Psma2	Psma4	UBE2E1	Psma1	psmb9	Cdc23	RPS27AP11	PSMF1	Psmd11	psma5	psmc1	anapc5	ANAPC4	Anapc1	psmd12	Psmb1	Psmd8	psmd6	psmd5	Psmb10	Psma7	psmd7	psme1	PSMB4	Psme2	Psmd14	PSMD1
Autointegration results in viral DNA circles	NCI_Pathway	Casp8
Axonal growth inhibition (RHOA activation)	NCI_Pathway	Ngfr	Arhgef1	Arhgdia	Ngfr
Axonal growth stimulation	NCI_Pathway	ngf	Arhgdia	Arhgef1	Rhoa	Topbp1
BARD1 signaling events	NCI_Pathway	Brca1	fance	ube2l3	cdk2	Atr	tp53	RBBP8	Pcna	CCNE1	UBE2D3P	ATM	RAD51	XRCC6	Fanca	fancc	cstf1	Ewsr1	PRKDC	npm1	MRE11A	Bard1	fancf	fancl	fancd2	Ewsr1	Rad50	nbn	xrcc5	Fancg	apex1
Base-free sugar-phosphate removal via the single-nucleotide replacement pathway	NCI_Pathway	POLB	MMP1
Basigin interactions	NCI_Pathway	BSG	ppil2	Cav1	PPIAL3	Spn	MAP3K1
BCR signaling pathway	NCI_Pathway	lyn	Raf1	Mapk3	Mapk1	Chuk	Cd19	Plcg2	CSNK2A1	Camk2g	Cd22	pik3ca	INPP5D	DOK1	nfkb1	CD79A	PTPRC	PTPN6	CALM3	Pdpk1	Jun	grb2	hras	Shc1	FCGR2B	Rasa1	ikbkb	Rela	Mapk14	Map4k1	traf6	Akt1	Sos1	blnk	Ppp3cb	nfatc1	NFKBIB	CD79B	map2k1	Nfkbia	Ikbkg	pag1	csk	Sh3bp5	Dapp1	Elk1	MAP3K7	CARD11	bcl10
Beta oxidation of butanoyl-CoA to acetyl-CoA	NCI_Pathway	ECHS1	hadh	acadm
Beta oxidation of decanoyl-CoA to octanoyl-CoA-CoA	NCI_Pathway	Hadha	Hadhb	hadh	ECHS1	hadh
Beta oxidation of hexanoyl-CoA to butanoyl-CoA	NCI_Pathway	Hadhb	Acads	Hadha	ECHS1	hadh
Beta oxidation of lauroyl-CoA to decanoyl-CoA-CoA	NCI_Pathway	Hadhb	ECHS1	Hadha	acadl	Hadhb
Beta oxidation of myristoyl-CoA to lauroyl-CoA	NCI_Pathway	Hadha	acadl	Hadha
Beta oxidation of octanoyl-CoA to hexanoyl-CoA	NCI_Pathway	ECHS1	acadm	hadh	Hadhb	Hadhb
Beta oxidation of palmitoyl-CoA to myristoyl-CoA	NCI_Pathway	acadvl	Hadha	hsd17b4
Beta-catenin phosphorylation cascade	NCI_Pathway	csnk1a1	Acads
Beta-oxidation of pristanoyl-CoA	NCI_Pathway	C1qtnf3	ACOX3	Acot8	CROT	Acox2	crat	abcd1
Beta-oxidation of very long chain fatty acids	NCI_Pathway	acaa1	Acot8	hsd17b4	crat
BH3-only proteins associate with and inactivate anti-apoptotic BCL-2 members	NCI_Pathway	Bad	BCL2	pmaip1	BID	bbc3	BCL2L1	PPIAL3
Binding and entry of HIV virion	NCI_Pathway	Cd4	slc5a6
Biotin metabolism	NCI_Pathway	ski
BMP receptor signaling	NCI_Pathway	SMAD9	smad7	BMP4	smad6	chrdl1	BMP6	SMAD4	smurf2	Nup214	BAMBI	Cer1	CTDSPL	HFE2	Tab1	CHRD	Fst	AHSG	Sostdc1	bmpr1a	tab2	GSK3B	Rgmb	BMP7	Grem1	Zfyve16	Ctdsp2	nog	Ppp1r15a	ppm1a	Xiap	Mapk1	Ctdsp1	rgma	Smurf1	smad1	Smad5	bmp2	Bmpr1b	MAP3K7	BMPR2	ppp1ca
BoNT Light Chain Types A, C1, E cleave SNAP-25	NCI_Pathway	vamp2
Branched-chain amino acid catabolism	NCI_Pathway	BCAT1	Cat
Breakdown of hydrogen peroxide to water and molecular oxygen	NCI_Pathway	casp6
Breakdown of the nuclear lamina	NCI_Pathway	Lmnb1
C6 deamination of adenosine	NCI_Pathway	adar	calca
Calcineurin-regulated NFAT-dependent transcription in lymphocytes	NCI_Pathway	Il2	Batf3	FOSL1	maf	CTLA4	Egr3	Tnf	cblb	EGR2	IFNG	POU2F1	IL2RA	JUNB	TLE4	Ikzf1	Foxp3	GATA3	FASLG	itch	Il4	Crem	CSF2	CALM3	nfatc1	Tbx21	Il3	EGR4	Il5	Irf4	E2F1	Fos	Rnf128	NFATC2	Casp3	Ptpn1	IL8	CD40LG	pparg	CDK4	NFATC3	egr1	PRKCQ	ptgs2	Ptprk	dgka	GBP3	slc3a2	Jun
Calcitonin-like ligand receptors	NCI_Pathway	Calcr	IAPP	Calcrl	Ramp1	ADRBK1
Calcium signaling in the CD4+ TCR pathway	NCI_Pathway	CSF2	Akap5	NFATC2	ppp3ca	POU2F1	Jun	PRKACA	Crem	FOSL1	rcan2	Fos	Il2	IFNG	NFATC3	ptgs2	JUNB	FASLG	CALM3	Ppp3cb	CD40LG	Il3	Cabin1	nfatc1	Il4	fkbp1a	Batf3	RCAN1	Ppp3r1	Map4k1
Calmodulin induced events	NCI_Pathway	CREB1	CALM3
CaM pathway	NCI_Pathway	CALM3
CaMK IV-mediated phosphorylation of CREB	NCI_Pathway	CAMK4	CREB1	RPS15AP12
Canonical NF-kappaB pathway	NCI_Pathway	xpo1	CYLD	Tnf	traf6	ikbkb	TNFAIP3	ATM	Prkca	Tnfrsf1a	Malt1	Ran	Ripk2	Rela	bcl10	FBXW11	BIRC2	Nod2	Erc1	Nfkbia	Ikbkg	nfkb1	UBE2D3P	adcyap1r1
Canonical Wnt signaling pathway	NCI_Pathway	Fzd1	csnk1a1	Tle1	Dkk2	Myc	ctbp1	CSNK2A1	FBXW11	ccnd1	Wnt1	Gsk3a	Frat1	Ran	tcf4	Dkk1	SMAD4	Crebbp	DVL1L1	APC	Lrp6	WIF1	Macf1	GSK3B	lef1	nlk	Axin1	Aes	kremen2	Ranbp3	ctnnb1	Nkd1	Axin2	PPP2R5D	Hdac1	TCF3	Fzd6
Cap-dependent Translation Initiation	NCI_Pathway	rps24	rps3	EIF3CL	RPL13P12	Rpl3l	rpl18	RPS2P17	Eif4h	EIF3A	eif2s3	RPL5P34	RPSA	RPS27P13	eif3k	eif3b	rpl9	rpl30	RPL7P20	Rpl26l1	Rpl27	RPL22P11	Rpl41	RPS3AP5	EIF1AX	eif3g	EIF3F	rpl24	rplp0	RPL36AP51	RPL7AP30	RPL4P4	RPL15P18	Rpl35	rpl27a	RPLP2P3	RPS4Y1	RPS16P10	Rps11	RPS28P6	eif2s1	rpl34	eif3i	Rplp1	RPL23AP65	rpl18a	Rpl37a	rpl37	RPS8P10
Carnitine synthesis	NCI_Pathway	bbox1	ALDH9A1	SHMT1	Casp8
Caspase cascade in apoptosis	NCI_Pathway	Srebf1	Vim	TOP1	Lmnb1	CASP10	tfap2a	MAP3K1	BCL2	prf1	MADD	GZMB	Casp1	Casp2	Casp4	Casp8	ACTA1	NUMA1	LIMK1	arhgdib	apaf1	TRADD	Dffb	cradd	Lrdd	Casp3	cycs	casp7	SPTAN1	Satb1	app	Tnfrsf1a	ripk1	bax	Birc3	TRAF2	casp6	SLK	BID	PTK2	cfl2	PARP1	dffa	Lmnb2	Lmna	casp9	gsn	KRT18P19	Tnf
Caspase-8 is formed from procaspase-8	NCI_Pathway	add1
Caspase-mediated cleavage of cytoskeletal proteins	NCI_Pathway	Vim	dbnl	Plec	Casp8	SPTAN1	Gas2	MAPT	casp6	gsn	Casp3	Gas2
Catecholamines biosynthesis	NCI_Pathway	PNMT	ddc	SLC12A3
Cation-coupled Chloride cotransporters	NCI_Pathway	Grap2
CD28 co-stimulation	NCI_Pathway	Cd86	Cd28	CD80	mtor
CD28 dependent PI3K/Akt signaling	NCI_Pathway	Them4	Cd86	Cd28	pik3ca	Akt1	MLST8	Trib3	MAP3K14	Pdpk1	Map3k8	PIK3R1	RICTOR	Cd86
CD28 dependent Vav1 pathway	NCI_Pathway	VAV1	Fyn	Cd28	TRAF1
CD40/CD40L signaling	NCI_Pathway	ttrap	MAP3K1	cblb	c4bpa	nfkb1	Il4	MAP3K14	Birc3	Nfkbia	Rela	Mapk14	MAPK9	Jun	Myc	Akt1	TRAF2	traf6	TNFAIP3	MAPK10	CD40LG	Cd40	mapk8	Jak3	FCAMR	Stat5a	TRAF3	map2k4	BIRC2	MAPK11	Raf1
Cdc20:Phospho-APC/C mediated degradation of Cyclin A	NCI_Pathway	Ube2d1	UBE2E1	PSMB3	Psmd8	psmc6	Psma2	psmc1	Psmd14	MAD2L1	Anapc11	anapc5	Psmb1	Psma3	PSMC2	psmd2	psmd7	CDC27	psmd12	Psmb10	PSMB5	Psme3	psmb9	Psmd3	Cdc23	RPS27AP11	Psma1	PSMF1	psmd9	psmd5	psmd4	bub3	Bub1b	ube2c	Psmd13	psmc5	psmb7	psmc3	PSMB8	PSMD1	CDK1	PSMB4	psmb2	PSMA6	ANAPC10P1	Anapc1	Psme2	psmd10	CDC26P1
CDC42 signaling events	NCI_Pathway	Cdh1	Actr3	PIK3R1	Mapk3	Mapk14	Vav2	Cfl1	GSK3B	MAPK9	Ctnna1	Atf2	PLD1	Limk2	Arpc4	ARHGEF6	pak2	pik3ca	Rac1	myl2	Map3k11	Iqgap1	braf	Map2k3	MAP3K1	ctnnb1	mapk8	Arpc2	map2k6	LIMK1	bcar1	TIAM1	Prkce	mtor	Arhgdia	enah	arpc3	Eps8	Cdc42bpa	HES5	Arhgef7	Jun	Pak4	ARPC1B	ARPC5	tnk2	map2k4	Mapk1	src
CDC6 association with the ORC:origin complex	NCI_Pathway	ORC6L	Orc4l	Orc1l	orc3l	Orc5l	cdc6	cdk2
CDK-mediated phosphorylation and removal of Cdc6	NCI_Pathway	psmb2	psmb7	Psmd11	psmc1	PSMB4	psmd9	psmc4	Psmb6	psmc3	psmd2	Psmd14	Psmd3	psmd12	PSMA6	psmd6	psmb9	psmd10	Psma3	psmc5	PSMF1	Psma7	Psma2	psme1	PSMD1	RPS27AP11	Psma1	psmc6	psmd5	Psme3	PSMC2	cdc6	Psmd13	Psmb1	Psme2	Psmb10	psma5	psmd7	PSMB5	Psma4	PSMB3	Psmd8	psmd4	PSMB8	PSMB4
CDT1 association with the CDC6:ORC:origin complex	NCI_Pathway	Psmd13	psmd4	psmd10	Orc2l	Orc5l	ORC6L	PSMC2	psmd2	psma5	psme1	psmc1	Psmd14	psmb9	gmnn	psmb2	Psma3	PSMB3	PSMA6	Psmd11	psmc6	PSMB8	cdc6	CDT1	psmb7	Psma1	psmd9	Psme2	Psmb6	Psma4	psmd12	Psmb1	psmc5	Psmd8	psmd6	psmc4	psmd5	Psmb10	psmd7	Psme3	PSMB5	PSMD1	Orc4l	RPS27AP11	PSMF1	Psma7	psmc3	Psma2	Psmd3
Cell Cycle, Mitotic	NCI_Pathway	Orc1l	Mcm7	Mcm6	Mcm3	Mcm2	Mcm4	Orc5l	cdc6	CDT1	ORC6L	Mcm5	Orc2l	Orc4l	Ngfr
Cell death signalling via NRAGE, NRIF and NADE	NCI_Pathway	mapk8	MERTK
Cell surface interactions at the vascular wall	NCI_Pathway	CD177	itgb2	APOB	Itga5	F11r	PECAM1	Cd47	proc	Ptpn11	ITGAL	GP6	ITGA4	FCER1G	Selplg	Cd244	TREM1	Jam3	CD48	Cxadr	JAM2	CD2	Olr1	Fn1	ITGAM	THBD	Itgb1	F2	Fyn	CD58	Itgax	lyn	cep152
Cellular roles of Anthrax toxin	NCI_Pathway	Map2k3	Tnf	ANTXR1	Mapk3	DEFA1B	il1b	Pgr	Vcam1	IL18	Map2k7	Mapk1	CALM3	map2k1	Nlrp1	Casp1	Map2k2	map2k4	map2k6	Cdc23
Centrosome maturation	NCI_Pathway	tubb	PCNT	Nedd1	csnk1d	Cep78	Cep135	Plk1	PAFAH1B1	CDK1	Tsga14	Sdccag8	Azi1	haus2	Nde1	Actr1a	Cep290	Tubg1	Nek2	DYNC1I2	tubb2c	TUBB4	YWHAG	Ninl	CDK5RAP2	Pcm1	Cetn2	Sfi1	CKAP5	MAPRE1	Cep250	CEP70	SSNA1	fgfr1op	PPP2R1A	cep63	PLK4	Prkar2b	csnk1e	Cep164	CEP72	odf2	Cep57	CLASP1	cep192	cep76	Alms1	DYNC1H1	Ywhae
Ceramide signaling pathway	NCI_Pathway	TRADD	bax	Birc3	map2k4	Nfkbia	Raf1	Mapk1	cycs	EIF2AK2	Casp8	MAP3K1	BID	Bad	nfkb1	PRKCZ	ripk1	CTSD	Smpd3	Myc	Akt1	Tnf	mapk8	Rela	prkcd	BCL2	Sphk2	Fadd	Asah1	Pdgfa	MAP4K4	igf1	eif2a	map2k1	Mapk3	Tnfrsf1a	BAG4	MADD	cradd	NSMAF	Txndc12	Map2k2	rb1	KSR1	Smpd1	Pawr	TRAF2	egf	ngf
Chaperonin-mediated protein folding	NCI_Pathway	CCT8P1	Tcp1	cct4	Cct3	CCT7	Cct2	cct6a	Ccr6
Chemokine receptors bind chemokines	NCI_Pathway	CCL25	CCR10	CCL16	CCL5	CCR7	Cxcr6	Cxcr2	XCR1	Cxcl16	Cx3cl1	cxcr1	CCL20	chek1
Chk1/Chk2(Cds1) mediated inactivation of Cyclin B:Cdk1 complex	NCI_Pathway	Ccnb1	cdc25c	CDK1	wee1	Pmvk
Cholesterol biosynthesis	NCI_Pathway	SQLE	ggps1	FDFT1	mvd	Lss	Hmgcs1	Mvk	MLXIPL
ChREBP activates metabolic gene expression	NCI_Pathway	Mlx	apoa1
Chylomicron-mediated lipid transport	NCI_Pathway	Apoa5	P4hb	Ldlr	Apoe	Apoc3	Mttp	ldlrap1	Sar1b	LIPC	APOB	Apoa2	apoa4	Apoc2	lpl	CRY2
Circadian rhythm pathway	NCI_Pathway	CLOCK	Timeless	40513	BHLHE40	nono	csnk1e	ARNTL	Npas2	Per1	chek1	Atr	WDR5	nr1d1	IDH3A
Citric acid cycle (TCA cycle)	NCI_Pathway	cs	sdhc	MDH2	SdhB	sdha	aco2	fh	Sdhd	SUCLG1	Idh3B	suclg2	Sucla2	idh3g	Ptafr
Class A/1 (Rhodopsin-like receptors)	NCI_Pathway	Crh
Class B/2 (Secretin family receptors)	NCI_Pathway	CASR
Class C/3 (Metabotropic glutamate/pheromone receptors)	NCI_Pathway	Gabbr2	Gprc6a	Gabbr1	SLC2A5
Class I PI3K signaling events	NCI_Pathway	NRAS	prex1	Pik3r6	Sgk1	Sos1	Fyn	PTENP1	Pik3cb	LCK	PLEKHA2	Kras	arf1	PIK3R3	Cyth3	Cyth1	PIK3R1	syk	lyn	Rac1	Pdpk1	ZAP70	rap1a	Plekha1	src	Fgr	cyth2	pik3ca	INPP5D	HSP90AA2	HCK	BLK	Arap3	Pik3r2	VAV1	blnk	hras	pik3cd	Rhoa	yes1	Arhgef7	Adap1	Arf5	INPPL1	Pik3r5	Arf6	FOXO3B	Btk	PLCG1
Class I PI3K signaling events mediated by Akt	NCI_Pathway	map3k5	Chuk	Mapkap1	Akt1	KPNA1	HSP90AA2	Gsk3a	MLST8	RICTOR	FOXO4	casp9	PRKDC	mtor	Bad	ywhah	Ywhaz	src	Pdpk1	SFN	cdkn1a	Akt3	Akt2	Cdkn1b	YWHAG	Ywhae	foxo1	Slc2a4	tbc1d4	PRKACA	Raf1	GSK3B	ywhaq	ywhab	map2k1
Class IB PI3K non-lipid kinase events	NCI_Pathway	PIK3CG	Pik3r6	PDE3B	Pik3r5	Mapk1	TIAM1
Class II GLUTs	NCI_Pathway	Slc2a9	C1qa
Classical antibody-mediated complement activation	NCI_Pathway	C1QC	C1QB	C1S	C1r
Clathrin derived vesicle budding	NCI_Pathway	ap1b1	STX4	Ap1g1	Dnajc6	hspa8	VAMP8	Snap23	vamp7	Sh3gl2	vamp2	arf1	GBF1	arrb1	sfrs11
Cleavage of Growing Transcript in the Termination Region	NCI_Pathway	Clp1	RBM8A	pabpn1	Ncbp1	DHX38	Cstf3	cstf1	U2af2	cpsf2	UPF3B	Ncbp2	Srrm1	cpsf1	Cpsf3	magoh	sfrs5	SFRS1	sfrs3	Rnps1	cdc40	Sfrs2	Pcf11	Sfrs9	nudt21	cpsf7	Cstf2	thoc4	SFRS7	U2AF1	SFRS6	sfrs4	papola	Mutyh
Cleavage of the damaged purine	NCI_Pathway	ogg1	Mpg	ccno
Cleavage of the damaged pyrimidine	NCI_Pathway	NTHL1	Smug1	tdg	ppp3ca
C-MYB transcription factor network	NCI_Pathway	ETS1	smarca2	pim1	PTCRA	Mcm4	EP300	Ncor1	Gata1	NRAS	BCL2	Myb	maf	TOM1	lyz	Cd4	GATA3	ETS2	casp6	MAP3K7	hras	Tab1	Ccnb1	ADA	gstm1	Cebpb	Copa	TFEC	SPI1	cebpa	Kras	Wnt1	Crebbp	ELANE	myf6	Ppid	Pax5	lef1	rag2	Hipk2	Kit	CA1	ski	Pias3	Csf1r	Trim28	Atp2b1	adora2b	mad1l1
Coenzyme A biosynthesis	NCI_Pathway	ppcs	COASY	Slc25a16	ppcdc	Itga2
Collagen adhesion via alpha 2 beta 1 glycoprotein	NCI_Pathway	COL1A2	Itgb1	Col1a1	Col1a1
Collagen adhesion via Gp IV	NCI_Pathway	COL1A2	cd36	F13b
Common Pathway	NCI_Pathway	fga	pros1	fgb	F13A1	Fgg	F2	THBD	F10	proc	F5	Serpinc1	C2
Conjugation of benzoate with glycine	NCI_Pathway	GLYAT
Conjugation of carboxylic acids	NCI_Pathway	GLYAT
Conjugation of salicylate with glycine	NCI_Pathway	ACSM2B	Ube2d1
Conversion from APC/C:Cdc20 to APC/C:Cdh1 in late anaphase	NCI_Pathway	anapc5	Cdc23	CDC20	UBE2E1	Anapc1	anapc7	ANAPC10P1	ANAPC2	Cdc16	CDC27	Anapc11	CDC26P1	ube2c	ANAPC4	fzr1	IMPDH1
Conversion of cytosolic inosine 5&#x27;-monophosphate (IMP), NAD+, and H2O to xanthosine 5&#x27;-monophosphate (XMP) and NADH + H+	NCI_Pathway	Impdh2	ADSS
Conversion of cytosolic inosine 5&#x27;-monophosphate, L-aspartate, and GTP to adenylosuccinate, guanosine 5&#x27;-diphosphate, and orthophosphate	NCI_Pathway	adssl1	CCT8P1
Cooperation of Prefoldin and TriC/CCT in actin and tubulin folding	NCI_Pathway	CCT7	cct5	Cct3	Tcp1	cct4	Cct2	cct6a	arfgap1
COPI Mediated Transport	NCI_Pathway	COPG	Cope	GBF1	COPB1	arcn1	Copa	COPZ1	arf1	copb2	Sar1b
COPII (Coat Protein 2) Mediated Vesicle Transport	NCI_Pathway	Sec31a	PREB	SEC23A	sec13	pik3ca
Coregulation of Androgen receptor activity	NCI_Pathway	tcf4	med1	Ube3a	KDM4C	tmf1	Ctdsp1	ZMIZ1	Appl1	Ncoa4	Nrip1	Vav3	ube2i	Carm1	SNURF	Lats2	FKBP4	tgfb1i1	Pawr	Casp8	ccnd1	Cdk6	Rps6ka3	Uba3	svil	AR	Ccnd3	Patz1	NCOA6	Akt1	KLK2	hnrnpa1	gsn	Tgif1	Pias3	Tmprss2	kdm1a	PA2G4	pelp1	ncoa2	pias4	Ptk2b	srf	Brca1	Prdx1	mak	KLK3	Nkx3-1	PIAS1
Costimulation by the CD28 family	NCI_Pathway	Tnfrsf14	Btla	PIK3R1	Icoslg	ptgs2
COX reactions	NCI_Pathway	gatm
Creatine metabolism	NCI_Pathway	gamt	Atf1
CREB phosphorylation	NCI_Pathway	MAPKAPK2	Rps6ka5	CREB1	Fyn
CRMPs in Sema3A signaling	NCI_Pathway	CDK5	Fes	Sema3a	CDK5R1
cRNA Synthesis	NCI_Pathway	CTLA4
c-src mediated regulation of Cx43 function and closure of gap junctions	NCI_Pathway	gja1	Adarb1
CTLA4 inhibitory signaling	NCI_Pathway	Ptpn11	Cd86	Akt1	Pdpk1	Mapk14
CXCR3-mediated signaling events	NCI_Pathway	hras	MAPK11	Mapkap1	CXCR3	Mapk1	Ccl11	Kras	Cxcl9	arrb1	src	gnao1	Cxcl13	Pik3r2	Map2k2	pik3ca	NRAS	PIK3R3	Pf4	map2k6	Pdpk1	gnai3	GNAZ	Akt1	Raf1	Gnb1	Cxcl10	MLST8	pik3cd	ITGAL	map2k1	PIK3R1	Mapk3	Pik3cb	Gnai1	itgb2	Map2k3	Gng2	mtor	Kras	gnai2	gnao1	Cxcl11	RICTOR	DNM1	lyn
CXCR4-mediated signaling events	NCI_Pathway	Ptk2b	RHOB	Cxcl12	GRK6	foxo1	Cd3g	pxn	CRK	rhoc	bcar1	Cfl1	Stat5b	Gna13	BLK	Rap1b	Hgs	gnb2l1	PIK3R3	Akt1	PIK3R1	PTPRC	PTPN6	Itgb1	PRKCZ	Stat3	LCK	Arr3	Mapkap1	pik3cd	ITGA6	Itga9	Cd4	jak2	ITGA1	Stat5a	Gnb1	Gng2	CDC42	Stat2	gnai2	itga7	CD247	ITGAV	ralb	PLCB3	Pik3r2	pik3ca	Ptpn11
Cyclin A/B1 associated events during G2/M transition	NCI_Pathway	Ccnb1	Mnat1	pkmyt1	wee1	xpo1	ccnh	cdc25b	cdk7	cdk7
Cyclin A:Cdk2-associated events at S phase entry	NCI_Pathway	CDC25A	cdk2	ccnh	Mnat1	wee1	ccnb2
Cyclin B2 mediated events	NCI_Pathway	CDK1	Mnat1
Cyclin D associated events in G1	NCI_Pathway	cdk7	rb1	ccnh	CDK4	ccnd1	TFDP1	ccnh
Cyclin E associated events during G1/S transition	NCI_Pathway	Mnat1	CDC25A	cdk7	cdk2	wee1	CYP2E1
CYP2E1 reactions	NCI_Pathway	apaf1
Cytochrome c-mediated apoptotic response	NCI_Pathway	casp9	cycs	CYP2E1
Cytochrome p450	NCI_Pathway	cyp3a4	SULT1A3
Cytosolic sulfonation of small molecules	NCI_Pathway	SULT1E1	SULT1A1	Sult2a1	yars
Cytosolic tRNA aminoacylation	NCI_Pathway	Vars	GARS	lars	Farsa	farsb	TARS	aars	iars	Aimp1	wars	eef1e1	NARS	qars	CARS	SARS	MARS	EPRS	kars	Dars	STAG3L3	Hars	rars	CALM3
DARPP-32 events	NCI_Pathway	PDE4B	ppp1ca	CDK5	PRKACA	Ppp3r1	Ppp1r1b	rrm2
dATP formation	NCI_Pathway	RRM1	NME1-NME2	txn	NME1-NME2	txnrd1	ADSL
De novo synthesis of IMP	NCI_Pathway	Atic	Paics	Ppat	gart	umps
De novo synthesis of UMP	NCI_Pathway	Cad	dhodh	Fadd
Death Receptor Signalling	NCI_Pathway	Casp8	CASP10	gyg1
Debranching enzyme transfers 3-glucose blocks from branches in limit dextrin	NCI_Pathway	Agl	gyg2	RPS27AP11
Degradation of beta-catenin by the destruction complex	NCI_Pathway	PSMB4	psmd12	PSMB3	PSMF1	psma5	PSMD1	Psmd3	Psmd8	Psma1	Psmb10	Psma2	PSMB8	Psme3	psmd10	csnk1a1	psmd9	psmd5	psmc3	psmc1	Psmd14	Psma4	Psma3	psmc5	psmc6	PSMC2	Psmb6	psmd7	psmb9	Skp1	Psmb1	Psmd11	Psma7	Btrc	Axin1	psmb2	psmd6	psmc4	Psme2	psme1	Cul1	Psmd13	psmb7	PSMA6	psmd4	psmd2	PSMB5	dguok
Deoxyribonucleotide salvage	NCI_Pathway	adk	pnp	ADA	NT5C2	ogg1
Depurination	NCI_Pathway	Mpg	Mutyh
Depyrimidination	NCI_Pathway	tdg	Smug1	ccno	NTHL1	NME1-NME2
dGTP formation	NCI_Pathway	txn	NME1-NME2	RRM1	rrm2	txnrd1	Sec11a
Diabetes pathways	NCI_Pathway	exoc4	spcs1	Syt5	Spcs2	Pcsk1	EXOC8	exoc6	Exoc5	SPCS3	INS	Sec11c	vamp2	Exoc2	SI
Digestion of dietary carbohydrate	NCI_Pathway	amy2a	TREH	Lct	Mgam	pnliprp2
Digestion of dietary lipid	NCI_Pathway	pnlip	cel	CLPS	TPI1
Dihydroxyacetone phosphate is isomerized to form glyceraldehyde-3-phosphate	NCI_Pathway	stxbp3
Direct p53 effectors	NCI_Pathway	TADA2B	bbc3	DDB2	Pcna	Tp53inp1	BAK1	BDKRB2	btg2	pycard	scn3b	E2F1	TP73	APC	rnasen	Sp1	TAF9	Cav1	MAP4K4	MSH2	htt	Bnip3l	mmp2	Mdm2	E2f3	Bcl2l2	tp53bp2	Crebbp	Carm1	Tsc2	Pml	PRKAB1	pmaip1	POU4F2	Hgf	Vcan	bcl2l14	Cx3cl1	IRF5	Ndrg1	Prdm1	Steap3	dusp1	foxa1	Afp	Ccnb1	tp53	trrap	Jun
Disinhibition of SNARE formation	NCI_Pathway	STX4	tdg
Displacement of DNA glycosylase by APE1	NCI_Pathway	Smug1	NTHL1	Mpg	apex1	ogg1	Mutyh	ccno	Plg
Dissolution of Fibrin Clot	NCI_Pathway	SERPINE1	Plau	plat	Serpinf2	Plaur	Serpinb2	hrg	Xpc
DNA Damage Recognition in GG-NER	NCI_Pathway	RAD23B	mgmt
DNA Damage Reversal	NCI_Pathway	RPS27AP11
DNA Repair	NCI_Pathway	fancd2	FANCI	Mcm6
DNA Replication	NCI_Pathway	Mcm3	Mcm7	RPS27AP11	Mcm2	Mcm5	Mcm4	pole
DNA replication initiation	NCI_Pathway	Pola1	prim1	pola2	PRIM2	pole2	ORC6L
DNA Replication Pre-Initiation	NCI_Pathway	Orc1l	cdc6	Mcm7	Mcm3	Orc2l	Orc5l	CDT1	Orc4l	Mcm2	Mcm6	Mcm5	Mcm4	orc3l	Pola1
DNA strand elongation	NCI_Pathway	prim1	POLD2	Pold4	Pcna	pold3	pold1	pola2	PRIM2	maoa
Dopamine clearance from the synaptic cleft	NCI_Pathway	COMT	Slc6a3	SLC18A2
Dopamine Neurotransmitter Release Cycle	NCI_Pathway	rab3a	cplx1	Rims1	Syt1	vamp2
Downstream events in GPCR signaling	NCI_Pathway	GNAZ	PIK3R1	traf6
Down-stream signal transduction	NCI_Pathway	Rasa1	Ptpn11	Sos1	bcar1	PLCG1	GRB7	Pdgfrb	pik3ca
Downstream signaling in na&#xef;ve CD8+ T cells	NCI_Pathway	mapk8	Mapk1	Elk1	Prkce	Kras	IL2RA	cd8a	braf	Ifna13	Ifna2	Ifna4	TNFRSF18	Tnf	CALM3	hras	EGR4	PTPN7	Jun	Ifna5	IFNA17	NFATC3	NFATC2	map2k1	Ppp3cb	nfatc1	egr1	FOSL1	Ppp3r1	CD3E	Cd3d	FASLG	GZMB	IFNA8	Mapk3	PRKCQ	NRAS	MAPK9	CD247	Fos	Cd8b	IFNA14	Map2k2	Stat4	Il2	IFNA6	ppp3ca	il2rg	IFNG
Downstream TCR signaling	NCI_Pathway	PRKCQ	PTENP1	Ikbkg	Rela	nfkb1	Trat1	ikbkb	bcl10	CARD11	Nfkbia	INPP5D	Cd3g	CD3E	Tmem189	LCK	Malt1	Cd3d	RPS27AP11	tab2	Cd4	MAP3K7	Ripk2	ube2n	Chuk	Pdpk1	DDB2
Dual incision reaction in GG-NER	NCI_Pathway	ercc1	cdk7	gtf2h4	Ercc5	ercc3	GTF2H1	Rpa3	RAD23B	GTF2H3	Mnat1	RPA2	Ddb1	ercc4	ccnh	Xpc	XPA	ERCC2	GTF2H2C	RPA1	polr2g
Dual incision reaction in TC-NER	NCI_Pathway	Xab2	GTF2H1	POLR2L	gtf2h4	ercc3	polr2i	polr2j	ercc8	GTF2H2C	polr2c	ercc6	ccnh	Mnat1	Polr2k	POLR2F	polr2e	Tcea1	ERCC2	polr2h	POLR2A	Ercc5	ercc4	cdk7	POLR2B	Polr2d	ercc1	GTF2H3	Orc2l
E2F mediated regulation of DNA replication	NCI_Pathway	TFDP1	EP300
E2F transcription factor network	NCI_Pathway	E2F4	E2F2	prmt5	cebpa	E2f3	yy1	tfe3	CES4	Ccna2	tfdp2	Tk1	Pola1	rrm2	RBBP8	CBX5	ces2	E2F1	smarca2	dhfr	Hic1	Plau	Tyms	ccne2	Mcm3	Hbp1	CES8	casp7	Cdkn1b	Topbp1	Brca1	Wasf1	Rbl2	sirt1	trrap	E2F7	SERPINE1	TFDP1	rbl1	CCNE1	mybl2	CDK1	Orc1l	E2f6	Trim28	Ccnd3	E2f5	MCL1	RRM1
E2F transcriptional targets at G1/S	NCI_Pathway	CDK1	Pola1	TFDP1	rrm2	cdc6	CDT1	ccna1	Pcna	CDC25A	Orc1l	E2F1	CCNE1	Cdc45	dhfr	Lig1
E2F-enabled inhibition of pre-replication complex formation	NCI_Pathway	Orc5l	Orc1l	Ccnb1	orc3l	ORC6L	Orc4l	CDK1	E2F1
Early Phase of HIV Life Cycle	NCI_Pathway	PPIAL3	fen1	ctnnb1
E-cadherin signaling events	NCI_Pathway	Cdh1	JUP	JUP
E-cadherin signaling in keratinocytes	NCI_Pathway	pip5k1a	Egfr	ZYX	JUB	Cdh1	PLCG1	ctnnd1	Fyn	Fmn1	Rac1	Akt2	pik3ca	src	PIK3R1	Rhoa	Ctnna1	Vasp	ctnnb1	Akt1	CASR	Dlg1
E-cadherin signaling in the nascent adherens junction	NCI_Pathway	pik3ca	CRK	Vav2	Rapgef1	Csnk2a2	nckap1	CYFIP2	ABI1	wasf2	Rac1	CDC42	enah	cttn	Arf6	TIAM1	Iqgap1	Itgae	LY6G5B	Tjp1	Cdh1	PIK3R1	ccnd1	klhl20	Itgb7	NME1-NME2	JUP	src	ctnnd1	Akt1	CSNK2A1	Rap1b	Ctnna1	PIP5K1C	ctnnb1	Rhoa	rap1a	ap1m1	ACTN1
Effects of Botulinum toxin	NCI_Pathway	snap25	Syt1	STX1A	UNC13B	chrna1	Stxbp1	rab3gap2	Rims1	vamp2	bcat2
EGF receptor (ErbB1) signaling pathway	NCI_Pathway	Ptpn1	PIK3R1	Mapk3	Mapk1	src	tln1	pak1	grb2	PTK2	pik3ca	Pik3cb	Egfr	Gab1	Pik3r2	Nck1	hras	egf	wasl	Nck2	PIP5K1C	Stat1	PLCG1	Rasa1	PTPN6	Stat3	Kras	Kras	Gnai1	PIK3R3	Sos1	Ptpn11	NRAS	gnai3	pik3cd	chrna1
EGFR downregulation	NCI_Pathway	egf	EPN1	AP2A1	sh3kbp1	Hgs	Eps15	Eps15l1	Egfr	spry2	Ap2a2	cbl	Sh3gl2	PLCG1
EGFR interacts with phospholipase C-gamma	NCI_Pathway	egf	Egfr	OXER1
EGFR-dependent Endothelin signaling events	NCI_Pathway	grb2	mtor	hras	Edn1	Sos1	egf	Egfr	ADH4
Eicosanoid ligand-binding receptors	NCI_Pathway	Fpr2	Ptgis
Eicosanoids	NCI_Pathway	tbxas1	CYP4F3	CYP4F8	CYP4F2	GJC1
Electric Transmission Across Gap Junctions	NCI_Pathway	panx1	GJD2	GJA10	panx2	NDUFA4
Electron Transport Chain	NCI_Pathway	ND4L	sdhc	COX8A	Cox7a2l	ndufb2	uqcrc2	ndufa3	ND3	uqcrq	cyc1	Ndufab1	NDUFS4	ND2	ND5	ndufa2	ndufb3	ndufa13	UQCRB	cycs	COX5A	cox5b	Ndufs3	NDUFB1	ndufb7	Ndufa11	ndufb9	Uqcr11	COX3	Sdhd	NDUFV3	sdha	cox7b	Ndufa1	NDUFA5	COX2	Ndufs8	SdhB	Ndufs7	Ndufb8	Ndufc1	UQCRC1	NDUFA8	ND4L	NDUFC2	Ndufb6	Ndufs5	etfa	CYTB
Elevation of cytosolic Ca2+ levels	NCI_Pathway	th1l
Elongation arrest and recovery	NCI_Pathway	POLR2L	tceb3	rdbp	Ell	Supt4h1	polr2e	Ssrp1	Tcea1	ccnt1	POLR2F	Polr2d	polr2i	POLR2A	polr2c	Ctdp1	cdk9	cobra1	polr2g	Gtf2f1	Tceb2	SUPT16HP	Ccnt2	Whsc2	Polr2k	polr2h	gtf2f2	Tceb1	POLR2B	polr2j	polr2i
Elongation of Intron-Containing Transcripts and co-transcriptional mRNA splicing	NCI_Pathway	POLR2A	polr2g	Ncbp2	gtf2h4	Mnat1	ercc3	Hnrnpa2b1	hnrnpd	PTBP1	GTF2H1	Hnrnpf	hnrnph1	polr2j	ccnh	cdk7	hnrnpr	hnrnpa0	rbmx	GTF2H2C	HNRNPL	Pcbp1	Gtf2f1	POLR2B	polr2h	polr2c	gtf2f2	Hnrnpc	GTF2H3	Mettl3	Polr2k	POLR2F	hnrnpm	hnrnpa3	Polr2d	polr2e	POLR2L	RPL36AP51	HNRNPU	Ncbp1	ERCC2	hnrnpa1	Pcbp2	Hnrnpk	Cyp11b1
Endogenous sterols	NCI_Pathway	cyp27a1	CYP21A2	Cyp11b2	cyp17a1	Cyp7a1	CYP46A1	Cyp11a1	Cyp19a1	Cyp7b1	CYP39A1	Cyp1b1	cyp51a1	Mapk3
Endothelins	NCI_Pathway	Ednrb	TRPC6	Cysltr2	src	Rhoa	GNAZ	Gnaq	Gna15	gnal	ADCY5	COL1A2	PLCB2	Gna12	Col3a1	CYSLTR1	CRK	SLC9A3	Akt1	Rac1	bcar1	prkcd	gnai2	Adcy6	adcy8	PRKCG	Jun	Plcb1	Edn1	Edn2	jak2	PLA2G4A	Ptk2b	slc9a1	CDC42	Gna11	GNA14	Adcy3	adcy9	Prkca	gnai3	PRKCH	Fos	Map2k2	hras	ednra	EDN3	Gnai1	gnao1
eNOS activation	NCI_Pathway	ZDHHC21	Cav1	Akt1	CALM3	Nos3	Nos3
eNOS activation and regulation	NCI_Pathway	Cav1	ZDHHC21	ZDHHC21
eNOS acylation cycle	NCI_Pathway	Nos3	Lypla1
Entry of Influenza Virion into Host Cell via Endocytosis	NCI_Pathway	maoa
Enzymatic degradation of dopamine by COMT	NCI_Pathway	COMT	maoa
Enzymatic degradation of Dopamine by monoamine oxidase	NCI_Pathway	COMT	EPHA3
EPHA forward signaling	NCI_Pathway	Epha4	Epha6	Fyn	HCK	Epha7	LCK	Epha5	lyn	Pik3r6	CRK	CDK5	Arhgef15	Epha8	ROCK1P1	Efna3	Epha1	PLCG1	cbl	Rhoa	crkl	Pik3r5	Efna5	Fgr	Efna1	src	Vav2	Vav3	Epha2	yes1	BLK	Ngef	efna2	PIK3CG	Efna1
EPHA2 forward signaling	NCI_Pathway	Epha2	PTK2	Rhoa	src	INPPL1	cbl	bcar1	Grlf1	Vav3	pik3ca	PIK3R1	TIAM1	pak1	grb2	Acp1	Rac1	Vav2	map2k1
EPHB forward signaling	NCI_Pathway	pak1	Rap1b	MAP4K4	Rasa1	CDC42	NRAS	rras	Mapk1	Rac1	rap1a	Kras	ephb1	Kalrn	Nck1	grb2	hras	Kras	ephb3	Ephb4	efnb2	DNM1	tf	Gria1	Mapk3	pxn	ROCK1P1	wasl	SYNJ1	PIK3R1	pik3ca	efnb1	GRB7	PTK2	src	Ephb2	Efnb3	Efna5	itsn1	Epha6
Ephrin A reverse signaling	NCI_Pathway	Fyn	Efna5	Ephb2
Ephrin B reverse signaling	NCI_Pathway	map2k4	src	MAP3K7	HCK	Fgr	Fyn	BLK	Cxcr4	DNM1	PIK3R1	lyn	mapk8	Rac1	Ephb2	ITGB3	ephb1	efnb2	TIAM1	yes1	Rgs3	efnb1	pik3ca	ptpn13	LCK	itga2b	Ephb4	Plcg2
EphrinA-EPHA pathway	NCI_Pathway	Epha5	Epha2	Epha7	Epha8	Epha4	Efna5	EPHA3	Epha5
EphrinB-EPHB pathway	NCI_Pathway	efnb2	Ephb4	ephb1	ephb3	efnb1	Nck2
EPO signaling pathway	NCI_Pathway	irs2	Stat1	lyn	BCL2	nfkb1	grb2	Shc1	Ptpn11	TRPC6	Stat5b	PTPN6	rap1a	crkl	hras	INPP5D	jak2	Stat5a	Gab1	BCL2L1	PIK3R1	cbl	Mapk14	Vav2	Sh2b3	EPO	Btk	PLCG1	Epor	Rapgef1	Sos1	mapk8	socs3	TEC	Rock2
ErbB receptor signaling network	NCI_Pathway	ERBB2	BTC	Nrg3	HBEGF	NRG4	NRG2	HSP90AA2	egf	Areg	EREG	Erbb3	Egfr	RPS6KB1
ErbB1 downstream signaling	NCI_Pathway	c3orf10	Sos1	srf	Kras	rheb	PPP2R1A	Zfp36	Atf1	foxo1	Myc	Akt1	wasf2	Arpc4	map2k4	dusp1	Egfr	Pik3cb	prkcd	mtor	CDC42	Rps6ka3	Tsc2	ppp2r2a	FOXO3B	Actr3	diaph3	Rin1	Arf4	Map3k2	Mapk3	Pld2	src	Vav2	CALM3	Mapkap1	Ppp2ca	CREB1	braf	arpc3	ARPC5	mylpf	map2k5	Mapk1	Pdpk1	Stat1	hras	NRAS	Rps6ka5
ErbB2/ErbB3 signaling events	NCI_Pathway	Shc1	Ptpn11	jak2	CDC42	rnf41	NFATC4	Akt1	Jun	MAPK10	Dock7	Chrne	grb2	Sos1	Mapk1	Rac1	Ppp3cb	hras	NRAS	PIK3R3	NRG2	Raf1	Pik3r2	usp8	Map2k2	map2k1	pik3ca	mtor	Mapk3	Kras	Kras	MAPK9	pik3cd	Erbb3	mapk8	Stat3	Bad	nf2	PRKACA	PIK3R1	src	ERBB2	Pik3cb	Fos	Mapk1
ErbB4 signaling events	NCI_Pathway	Stat5a	dlg4	Pik3cb	ADAM17	yap1	CBFA2T3	pik3cd	PIK3R1	Shc1	jak2	Nrg3	Lrig1	EREG	pik3ca	grb2	Mapk3	HBEGF	Prl	GRIN2B	Fyn	prlr	Nedd4	tab2	Ncor1	Wwox	PIK3R3	ERBB2	BTC	NRG4	itch	Stat5b	wwp1	Mdm2	Pik3r2	Mapk7
ERK/MAPK targets	NCI_Pathway	Rps6ka5	Mapk3
ERK1 activation	NCI_Pathway	map2k1	Map2k2
ERK2 activation	NCI_Pathway	Mapk1	Cyp19a1
Estrogen biosynthesis	NCI_Pathway	ednra
Ethanol is oxidized by NAD+ to form acetaldehyde, NADH, and H+	NCI_Pathway	adh7	adh1b	Adh6	adh1b	adh1b	EEF1A1
Eukaryotic Translation Elongation	NCI_Pathway	EEF1B2	EEF1D	Eef1g	RPS25
Eukaryotic Translation Termination	NCI_Pathway	RPS29P11	Rps14	RPL36AP51	Uba52	RPL7AP30	RPL4P4	Rpl27	Rps4x	RPS15P5	RPS20	RPS28P6	RPS6P25	Rps21	rps3	RPL17P18	RPL13P12	Rpl14	RPS9P4	RPS27AP11	RPS10P7	rpl34	RPS3AP5	rps24	Rpl26	Rplp1	rplp0	RPL13AP7	rpl18a	Rpl35a	rpl30	rpl3	Rpl3l	SNORA7A	RPLP2P3	rps19	RPS27P13	RPL6P27	rpl9	RPL36P14	RPL8P2	RPL15P18	Rpl26l1	etf1	RPL22P11	RPL31P17	rpl23	rpl18	RPS2P17
Exocytosis of Alpha granule	NCI_Pathway	cd36	Pf4	Selp	CD9	Srgn	fga	PECAM1	hrg	TIMP1	Alb	igf1	F8	fgb	Fn1	pros1	VWF	Gp1bb	F5	Serpinf2	ALDOA	ITGB3	app	itga2b	Plg	Sparc	SERPINE1	serpina1	kng1	Fgg	cfd	GP9	GP1BA	Ppbp	Mmrn1	TMSL1	F13A1	igf1	Gp5	a2m	Hgf	Serping1	CLU	lamp2
Exocytosis of Dense granule	NCI_Pathway	cd63
Export of Viral Ribonucleoproteins from Nucleus	NCI_Pathway	f9
Extrinsic Pathway	NCI_Pathway	F3	f7	F10	Tfpi	slc2a2
Facilitative Na+-independent glucose transporters	NCI_Pathway	fancf
Fanconi Anemia pathway	NCI_Pathway	C17orf70	FANCM	RPS27AP11	Fancg	fance	fancl	FANCI	C19orf40	fancc	Fanca	fancd2	Ube2t	FANCB	Casp8
FAS signaling pathway (CD95)	NCI_Pathway	map2k4	dffa	BCL2	Casp8	arhgdib	Lmna	Fadd	FASLG	casp7	MAP3K1	pak2	Rfc1	PRKDC	MAP3K7	ripk1	Casp3	rb1	IL6	gsn	SPTAN1	ptpn13	FAS	Faf1	MET	mapk8	FAIM3	Dffb	CASP10	BID	nfkb1	cflar	Hgf	casp6	Chuk	cyp2j2
FasL/ CD95L signaling	NCI_Pathway	FAS	Fadd	CASP10	FASLG	PARP1
Fatty acids	NCI_Pathway	CYP4F12	CYP4A11	cyp4b1	acacb
Fatty Acyl-CoA Biosynthesis	NCI_Pathway	Fasn	pik3ca
Fc-epsilon receptor I signaling in mast cells	NCI_Pathway	hras	mapk8	Mapk1	Fos	MAP3K1	PIK3R1	lyn	Btk	Prkcb	FCER1G	Itk	Fyn	FCGR2B	DOK1	Rasa1	dusp1	ikbkb	nfkb1	Akt1	pak2	VAV1	Wipf1	Chuk	map2k1	PLCG1	PLA2G4A	FCER1A	Klrg1	GAB2	map2k4	PTK2	Ighe	Lat2	grb2	FER	Jun	Map2k7	ptpn13	Ptpn11	Ikbkg	Pld2	NFATC2	Map2k2	syk	Sos1	Shc1	Raf1	pla2g1b
FGF signaling pathway	NCI_Pathway	Stat1	cttn	pik3ca	Mapk3	src	Gab1	Plau	frs2	NCAM1	FGF2	Pmf1	PIK3R1	cbl	Ptk2b	Stat5b	Plaur	Fgf1	ctnnd1	Klb	Akt1	Jun	FGF17	Cdh1	PLCG1	spry2	SSH1	Fos	FGF6	Pak4	Mmp9	cdh2	camk2a	Fgfr2	Fgf18	fgf19	Mapk1	FGFR1	fgf4	Fgf9	Fgf8	FGF23	Hgf	Sos1	Shc1	Rps6ka1	il17rd	MET	grb2
FGFR ligand binding and activation	NCI_Pathway	cbl	SDC2	cbl
FGFR1 ligand binding and activation	NCI_Pathway	SDC2	SDC2
FGFR1b ligand binding and activation	NCI_Pathway	cbl
FGFR1c and Klotho ligand binding and activation	NCI_Pathway	cbl	FGF23	SDC2
FGFR1c ligand binding and activation	NCI_Pathway	SDC2	cbl	SDC2
FGFR2 ligand binding and activation	NCI_Pathway	cbl	SDC2
FGFR2b ligand binding and activation	NCI_Pathway	cbl
FGFR2c ligand binding and activation	NCI_Pathway	cbl	SDC2	cbl
FGFR3 ligand binding and activation	NCI_Pathway	SDC2
FGFR3b ligand binding and activation	NCI_Pathway	SDC2	cbl	SDC2
FGFR3c ligand binding and activation	NCI_Pathway	cbl
FGFR4 ligand binding and activation	NCI_Pathway	Fgfr4	cbl	SDC2	fmo2
FMO oxidizes nucleophiles	NCI_Pathway	fmo1	Fmo3	CCT8P1
Folding of actin by CCT/TriC	NCI_Pathway	Cct3	cct4	Tcp1	Cct2	cct6a	cct5	CCT7	ACTB	POLR2B
Formation and Maturation of mRNA Transcript	NCI_Pathway	POLR2F	TAF4	ccnh	gtf2a1	polr2h	Taf12	cdk7	ercc3	GTF2H2C	Polr2d	polr2i	POLR2L	Gtf2f1	gtf2h4	gtf2f2	TAF6	Taf11	GTF2H3	Polr2k	polr2c	polr2j	polr2e	polr2g	Tbp	taf10	TAF9	taf5	taf13	Gtf2b	taf1	Taf4b	GTF2A2	GTF2E1	GTF2E2	GTF2H1	Mnat1	POLR2A	ERCC2	RPL22P11
Formation of a pool of free 40S subunits	NCI_Pathway	RPS25	Fau	EIF3H	Rpl11	RPL10	RPL7P20	RPL4P4	Rpl35	Rpl37a	Rps11	RPS27P13	rps3	Rpl10a	RPL31P17	RPL13AP7	RPL12P6	rpl23	RPS4Y1	RPS16P10	RPS20	RPS8P10	rpl28	EIF1AX	eif3i	RPL19	Rpl14	RPL7AP30	RPLP2P3	Rpl27	RPS26P8	rpl34	RPSA	RPS3AP5	Rpl26	Rplp1	Rpl26l1	rpl18	RPS15P5	RPS6P25	EIF3A	RPL5P34	Rpl41	Rps21	Rps5	eif3k	eif3g	EIF3F	eif3d
Formation of Acetoacetic Acid	NCI_Pathway	Hmgcs2	hmgcl	AP2M1
Formation of annular gap junctions	NCI_Pathway	cycs
Formation of apoptosome	NCI_Pathway	apaf1	casp9	COX3
Formation of ATP by chemiosmotic coupling	NCI_Pathway	Atp5j2	COX3	Atp5l	atp5a1	atp5h	atp5b	Atp5g1	Atp5f1	atp5o	ATP5EP2	ATP5D	Atp5c1	Atp5j	ATP5I	Gk
Formation of Cytosolic Glycerol-3-phosphate	NCI_Pathway	gpd1	adar
Formation of editosomes by ADAR proteins	NCI_Pathway	Adarb1	f9
Formation of Fibrin Clot (Clotting Cascade)	NCI_Pathway	F10	F2	tceb3
Formation of HIV-1 elongation complex containing HIV-1 Tat	NCI_Pathway	cdk9	cobra1	POLR2A	gtf2h4	SUPT16HP	ccnt1	POLR2F	polr2c	ERCC2	ccnh	rdbp	POLR2B	polr2i	Gtf2f1	Mnat1	Polr2d	polr2g	ercc3	Ssrp1	Tcea1	Whsc2	Polr2k	POLR2L	GTF2H3	th1l	gtf2f2	cdk7	Ell	Supt4h1	Tceb2	Ctdp1	polr2h	polr2e	polr2j	Ncbp1	Ncbp2	Tceb1	GTF2H1	GTF2H2C	RPA2
Formation of incision complex in GG-NER	NCI_Pathway	Xpc	DDB2	Ercc5	Ddb1	ercc4	GTF2H1	RAD23B	XPA	RPA1	gtf2h4	GTF2H3	cdk7	ercc1	ccnh	ercc3	GTF2H2C	Rpa3	ERCC2	Mnat1	Tceb1
Formation of RNA Pol II elongation complex	NCI_Pathway	Ssrp1	Tcea1	ccnt1	polr2i	POLR2A	POLR2L	polr2c	Tceb2	Ctdp1	rdbp	Polr2d	polr2h	GTF2H3	Supt4h1	Ccnt2	cdk9	Whsc2	cobra1	th1l	polr2e	gtf2f2	cdk7	Polr2k	ERCC2	POLR2B	POLR2F	polr2g	Ncbp1	gtf2h4	GTF2H1	Mnat1	ercc3	GTF2H2C	Ell	tceb3	SUPT16HP	polr2j	Ncbp2	ccnh	Gtf2f1
Formation of the active cofactor, UDP-glucuronate	NCI_Pathway	ugdh	Slc35d1	POLR2A
Formation of the Early Elongation Complex	NCI_Pathway	gtf2f2	Ncbp2	ccnh	Mnat1	cdk7	ercc3	polr2c	Gtf2f1	Ctdp1	cobra1	th1l	polr2i	polr2j	Ncbp1	GTF2H1	Polr2k	POLR2L	polr2h	Supt4h1	Polr2d	GTF2H3	Whsc2	POLR2B	gtf2h4	GTF2H2C	rdbp	POLR2F	polr2e	polr2g	ERCC2	Apobec1
Formation of the Editosome	NCI_Pathway	Whsc2
Formation of the HIV-1 Early Elongation Complex	NCI_Pathway	Polr2d	polr2j	ercc3	POLR2F	gtf2h4	polr2c	Gtf2f1	GTF2H1	Ctdp1	th1l	POLR2B	polr2h	POLR2A	polr2i	ERCC2	cdk7	cobra1	Polr2k	ccnh	Mnat1	gtf2f2	Ncbp1	Ncbp2	GTF2H3	Supt4h1	rdbp	polr2e	POLR2L	polr2g	GTF2H2C	RPSA
Formation of the ternary complex, and subsequently, the 43S complex	NCI_Pathway	rps13	EIF1AX	eif3g	EIF3F	EIF3CL	RPS9P4	RPS18P12	RPS10P7	RPS25	EIF3H	RPS28P6	Rps21	eif3k	RPS4Y1	Rps11	rps17	RPS7P4	RPS20	Eif3e	EIF3J	RPS3AP5	RPS29P11	RPS27P13	Rps5	rps12	Rps4x	RPS8P10	EIF3A	RPS15AP12	rps3	eif3i	eif3d	RPS23	rps24	Rps14	RPS2P17	RPS26P8	rps19	RPS27AP11	RPS16P10	RPS15P5	RPS6P25	eif2s3	eif2s1	Fau	eif3b	Eif2s2	polr2h
Formation of transcription-coupled NER (TC-NER) repair complex	NCI_Pathway	ercc8	Mnat1	cdk7	POLR2F	POLR2A	polr2c	polr2j	ercc4	GTF2H2C	Tcea1	ccnh	ercc3	Polr2d	polr2g	ercc1	Ercc5	gtf2h4	Polr2k	polr2e	Xab2	ercc6	GTF2H3	GTF2H1	POLR2B	polr2i	POLR2L	ERCC2	Tcp1
Formation of tubulin folding intermediates by CCT/TriC	NCI_Pathway	cct5	cct4	Cct3	CCT7	CCT8P1	Cct2	cct6a	CCNE1
FOXA transcription factor networks	NCI_Pathway	Foxa3	Foxa2	ATM
FOXA1 transcription factor network	NCI_Pathway	Nkx3-1	nfic	GCG	sod1	Scgb1a1	Cdkn1b	NR2F2	APOB	ap1b1	Atp5j	Foxa2	NCOA3	Jun	SFTPA2	CYP2C18	COL18A1	SFTPA1	tff1	xbp1	SHH	EP300	Nfia	sftpd	Sp1	Nrip1	Foxa3	Fos	serpina1	Dscam	Pisd	nfib	POU2F1	NDUFV3	C4bpb	INS	Brca1	foxa1	Crebbp	Cebpb	ESR1	KLK3	vtn	Foxa3
FOXA2 and FOXA3 transcription factor networks	NCI_Pathway	hnf1b	acadm	Nf1	Kcnj11	Pdx1	Hnf4a	CPT1C	CREB1	Hnf1a	foxa1	Cpt1a	Sp1	pck1	Bdh1	Hmgcs1	Ucp2	nr3c1	cebpa	Foxa2	chkb	aldob	TFRC	acadvl	IGFBP1	apoa1	Afp	Pklr	Alas1	Abcc8	hadh	slc2a2	Nkx2-1	foxf1	G6pc	INS	Cebpb	Cebpd	DLK1	F2	Alb	Akt1	ttr	GCK	TAT	foxa1
FOXM1 transcription factor network	NCI_Pathway	CDK1	Ccnb1	ESR1	rb1	Xrcc1	Plk1	Gsk3a	Cenpb	Aurkb	mmp2	Ccna2	CHEK2	Skp2	Fos	EP300	GAS1	ETV5	cks1b	Sp1	CENPA	ccnd1	cdc25b	Cenpf	Nek2	onecut1	BIRC5	CDK4	Hspa1a	map2k1	Crebbp	Brca2	cdk2	Lama4	Myc	NFATC3	tgfa	foxm1	ccnb2	Hist1h2ba	Sgk1
FoxO family signaling	NCI_Pathway	Cat	fbxo32	G6pc	ctnnb1	mapk8	Cdkn1b	Ywhaz	csnk1g1	csnk1e	Mst1	bcl2l11	Rbl2	Skp2	Ywhae	foxo1	EP300	ikbkb	cdk2	CSNK1G3	Crebbp	ywhab	FOXO4	ywhaq	SFN	csnk1g2	Gadd45a	SOD2	Akt1	ralb	FOXO3B	kat2b	MAPK9	YWHAG	csnk1a1	Plk1	Ccnb1	USP7	xpo1	ywhah	csnk1d	FASLG	Zfand5	Chuk	Bcl6	Ran	MAPK10	sirt1	rala
Frs2-mediated activation	NCI_Pathway	braf	frs2	ywhab	ngf	Pfkfb3
Fructose 6-phosphate and ATP react to form fructose 2,6-bisphosphate and ADP	NCI_Pathway	Pfkfb4	Pfkfb1	PFKFB2	Khk
Fructose catabolism	NCI_Pathway	CALM3
Further platelet releasate	NCI_Pathway	Cfl1	Tuba4a	vcl	calu	hspa5	Ttn	sod1	flna	PPIAL3	wdr1	plek	psap	Cap1	pfn1	scg3	HABP4	Brpf3	tln1	apoa1	tf	POTEKP
Fusion of the Influenza Virion to the Host Cell Endosome	NCI_Pathway	pik3ca
G alpha (12/13) signalling events	NCI_Pathway	Arhgef1	Gna13	PIK3R1	GNAZ
G alpha (i) signalling events	NCI_Pathway	pik3ca
G alpha (q) signalling events	NCI_Pathway	ADRBK1	grk5	PIK3R1	Gnaq	GNAS
G alpha (s) signalling events	NCI_Pathway	GNAZ
G alpha (z) signalling events	NCI_Pathway	Akt1
G beta:gamma signalling through PI3Kgamma	NCI_Pathway	Gnb1	Pdpk1	Rhoa	Gng2	PIK3CG	Gng2
G beta:gamma signalling through PLC beta	NCI_Pathway	Gnb1	oprm1
G(s)-alpha mediated events in glucagon signalling	NCI_Pathway	gcgr	GNAS	Orc4l
G1/S Transition	NCI_Pathway	Orc1l	ORC6L	Mcm4	Orc5l	cdc6	Mcm5	orc3l	Orc2l	CDT1	Mcm7	Mcm2	Mcm6	Mcm3	Atrip
G2 Phase	NCI_Pathway	Ptpn11
G2/M Checkpoints	NCI_Pathway	chek1	ATM
G2/M DNA damage checkpoint	NCI_Pathway	Atrip	chek1	wee1
G2/M DNA replication checkpoint	NCI_Pathway	CDK1	Ccnb1	wee1
G2/M Transition	NCI_Pathway	cdk2
Gab1 signalosome	NCI_Pathway	egf	csk	pik3ca	Egfr	Gab1	pag1	pxn	PIK3R1	gale
Galactose catabolism	NCI_Pathway	Galt	GALK1	PROZ
Gamma-carboxylation of protein precursors	NCI_Pathway	F2	f7	pros1	gas6	ggcx	proc	f9	F10	Lig1
Gamma-carboxylation, transport, and amino-terminal cleavage of proteins	NCI_Pathway	pros1	proc	gas6	f7	F10	F2	f9	PROZ
Gap junction assembly	NCI_Pathway	AP2M1
Gap junction degradation	NCI_Pathway	med1
Gap-filling DNA repair synthesis and ligation in GG-NER	NCI_Pathway	Lig1
Gap-filling DNA repair synthesis and ligation in TC-NER	NCI_Pathway	gja1
Gene Expression	NCI_Pathway	Itk
Generation of second messenger molecules	NCI_Pathway	Lat	Cd3d	PLCG1	CD3E	Cd4	ZAP70	LCK	Lcp2	Grap2	Cd3g	Med13
Generic Transcription Pathway	NCI_Pathway	Med14	Med10	MED20	Med31	Med30	med24	Med25	med7	CDK8	med1	Ccnc	Med17	med4	med6	Med12	RPA1
Global Genomic NER (GG-NER)	NCI_Pathway	Ercc5	XPA	ercc4	gtf2h4	Mnat1	GTF2H2C	Rpa3	ccnh	RAD23B	ercc1	GTF2H3	Xpc	GTF2H1	cdk7	RPA2	ERCC2	ercc3	DDB2	Ddb1	GNAS
Glucagon signaling in metabolic regulation	NCI_Pathway	GNAS
Glucagon-type ligand receptors	NCI_Pathway	Sctr	Sct	gip	GCG	ghrh	adcyap1r1	Glp1r	GLP2R	Gipr	gcgr	GHRHR	vip	Adcyap1	CYP21A2
Glucocorticoid biosynthesis	NCI_Pathway	Cyp11b1	cyp17a1	HSD11B1	pc
Glucocorticoid receptor regulatory network	NCI_Pathway	Stat1	Hdac1	PRKACB	POU2F1	SUMO3	HDAC2	ncoa2	Mapk3	Mapk1	Mdm2	IL6	MAPK9	SMARCC1	ppp5c	tp53	bax	Icam1	GATA3	FKBP4	SELE	Cga	IFNG	Il2	PRKACA	irf1	Smarcd1	SFN	Fos	Fgg	nfatc1	Prl	IL8	MAPK11	Csn2	Pck2	ywhah	Nr1i3	Suv420h1	POMC	KRT17P3	cdkn1a	Akt1	HSP90AA2	Tbx21	MAPK10	fkbp5	smarca4	Krt5
Gluconeogenesis	NCI_Pathway	MDH2	TPI1	slc25a1	pck1	Pck2	slc25a11	Pgk1	G6pc	GPI	slc25a10	GOT1	FBP2	GOT2	Mdh1	HK1
Glucose + ATP => glucose-6-phosphate + ADP	NCI_Pathway	HK2P1	Hk3	GPI
Glucose 6-phosphate is isomerized to form fructose-6-phosphate	NCI_Pathway	Slc2a4
Glucose is carried across the plasma membrane by a glucose transport protein (GLUT)	NCI_Pathway	slc2a2	SLC2A1	SLC2A3	pgm1
Glucose metabolism	NCI_Pathway	gyg2	gyg1	sdha
Glucose Regulation of Insulin Secretion	NCI_Pathway	slc2a2	Syt5	Kcnj11	INS	pc	SdhB	Sdhd	Abcc8	sdhc	vamp2	UGT1A7
Glucuronidation	NCI_Pathway	UNC13B
Glutamate Neurotransmitter Release Cycle	NCI_Pathway	GLS	Slc17a7	Syt1	vamp2	Rims1	BCAT1	rab3a	cplx1	bcat2	GCLM
Glutathione synthesis	NCI_Pathway	Gss	GCLC	gyg2
Glycogen branching enzyme transfers terminal alpha(1,4)glucose blocks to form alpha(1,6) branches	NCI_Pathway	Gbe1	gyg1	gyg2
Glycogen breakdown (glycogenolysis)	NCI_Pathway	gyg1	Pygl	Agl	pgm1	pygm	Pygl
Glycogen synthase catalyzes the addition of glucose residues to the non-reducing end of a (1,4)-alpha-D-glucose multimer	NCI_Pathway	Gys1	gyg2	GYS2	pgm1
Glycogen synthesis	NCI_Pathway	gyg2	gyg1	gyg1
Glycogen-glycogenin reacts with n orthophosphates, yielding n glucose 1-phosphates and limit dextrin-glycogenin	NCI_Pathway	pygm	gyg1	gyg2	gyg1
Glycogenin catalyzes the synthesis of an oligo(1,4)glucose moiety covalently attached to itself	NCI_Pathway	gyg2	Cga
Glycoprotein hormones	NCI_Pathway	TSHB	fshb	CGB	LHB	Grhpr
Glyoxylate metabolism	NCI_Pathway	AGXT	hao1	DAO	app
Glypican 1 network	NCI_Pathway	Tgfb2	Tgfb3	LCK	yes1	VEGFA	NRG1	Flt1	Fyn	src	TDGF3	Serpinc1	Tgfbr2	smad2	Tgfb1	HCK	Fgr	FGFR1	Prnp	lyn	Gpc1	BLK	FGF2	tgfbr1	slit2	Lama1	Pla2g2a	mdk
Glypican 2 network	NCI_Pathway	Gpc2	PTCH1
Glypican 3 network	NCI_Pathway	FGF7P2	SHH	mapk8	BMP4	Gpc3	MAPK9	Furin	Gpc2
Glypican pathway	NCI_Pathway	Gpc1	Gpc3	BLOC1S3
Golgi Associated Vesicle Biogenesis	NCI_Pathway	ap1b1	arf1	pldn	napa	clint1	DTNBP1	arrb1	hspa8	Bloc1s1	Pum1	Dnajc6	Muted	CNO	sh3d19	Sh3gl2	Ap1g1	Plk1
Golgi Cisternae Pericentriolar Stack Reorganization	NCI_Pathway	gorasp1	syk
G-protein activation	NCI_Pathway	Gnb1	Gng2	Gnb1
G-protein beta:gamma signalling	NCI_Pathway	Gng2	gnal
G-protein mediated events	NCI_Pathway	GCG
GPVI-mediated activation cascade	NCI_Pathway	lyn	Pdpk1	GP6	FCER1G	Akt1	Fyn	Plcg2
Grb2 events in EGFR signaling	NCI_Pathway	Egfr	Sos1	egf	apbb1ip
Grb2:SOS provides linkage to MAPK signaling for Intergrins	NCI_Pathway	PTK2	Sos1	tln1	ITGB3	itga2b	rpl34
GTP hydrolysis and joining of the 60S ribosomal subunit	NCI_Pathway	RPS25	RPS27P13	Rps14	EIF1AX	eif3d	EIF3H	eif3b	RPL38	RPL19	rpl18	rps12	Rps11	RPS6P25	rps19	Fau	EIF3CL	Rpl26	RPL13P12	RPL21P14	RPL8P2	Rpl37a	RPS23	RPS7P4	RPS28P6	Eif4g1	EIF3A	RPSA	RPS3AP5	Rps21	eif3k	eif3g	rpl9	rpl18a	Rpl14	RPL15P18	rpl37	Rps4x	RPS15P5	RPS10P7	EIF4A1P4	Eif4h	Rpl41	eif3i	RPL13AP7	Rpl35a	rpl30	rpl3	Rpl35
Guanine formation	NCI_Pathway	NT5C2	Rela
HDL-mediated lipid transport	NCI_Pathway	Cubn	Abca1	a2m	amn	apoa1	LCAT	Alb	Akt1
Hedgehog signaling events mediated by Gli proteins	NCI_Pathway	xpo1	csnk1g1	Crebbp	PTCH1	Spop	GSK3B	gnai2	PRKACA	SHH	rbbp7	Hdac1	Foxa2	gnai3	STK36	Ift88	Sin3b	GLI3	Gng2	csnk1d	GNAZ	Gli1	Sufu	Lgals3	IFT172	PIAS1	Sin3a	HDAC2	GLI2	FBXW11	KIF3A	Akt1	RBBP4	SMO	mtss1	map2k1	Gnb1	CSNK1G3	gnao1	ARRB2	csnk1a1	csnk1e	csnk1g2	Gnai1	gnao1	rab23	sap18	SAP30	Uros
Heme biosynthesis	NCI_Pathway	UROD	PPOX	ALAD	cpox	fech	itgb2
Hemostasis	NCI_Pathway	ITGAL	ITGA4	Cxadr	Itgb1	SLC2A5
Hexose uptake	NCI_Pathway	Slc5a1	slc2a2	ID2
HIF-1-alpha transcription factor network	NCI_Pathway	Cxcl12	ncoa2	EP300	Edn1	itgb2	CREB1	eno1	ca9	HK1	Pfkl	tf	IGFBP1	Hnf4a	ETS1	Jun	TERT	ALDOA	pkm2	Eng	Cited2	TFRC	Smad3	GATA2	Fos	Cxcr4	Adm	Hmox1	Arnt	Nos2	bnip3	SERPINE1	Sp1	pgm1	abcb1	NT5E	BHLHE40	GCK	Ndrg1	MCL1	Crebbp	Akt1	BHLHE41	Pfkfb3	SLC2A1	Lep	Furin	Hdac7	ldha
HIF-2-alpha transcription factor network	NCI_Pathway	ADORA2A	sirt1	Eif3e	Tceb2	Tceb1	Arnt	hif1an	apex1	Slc11a2	Egln3	BHLHE40	Efna1	Vhl	TWIST1	Cited2	SERPINE1	Egln2	VEGFA	Epas1	ABCG2	Pou5f1	Fxn	EP300	Flt1	Sp1	EPO	mmp14	SLC2A1	Elk1	ETS1	Kdr	Crebbp	EGLN1	Hrh2
Histamine receptors	NCI_Pathway	Hrh1	Ftcd
Histidine catabolism	NCI_Pathway	Hal	Uroc1	amdhd1	Ssrp1
HIV-1 elongation arrest and recovery	NCI_Pathway	Tcea1	polr2h	Gtf2f1	polr2e	Tceb1	Ccnt2	Polr2d	polr2c	Supt4h1	Whsc2	cobra1	POLR2A	gtf2f2	Ell	Tceb2	cdk9	th1l	polr2g	tceb3	SUPT16HP	rdbp	POLR2F	polr2j	ccnt1	polr2i	POLR2L	Ctdp1	POLR2B	Polr2k	th1l
HIV-1 Nef: Negative effector of Fas and TNF-alpha	NCI_Pathway	Casp8	Fadd	FASLG	casp9	Nfkbia	Chuk	cflar	FAS	casp6	cradd	CD247	Rela	apaf1	TRADD	TRAF1	Casp2	TRAF2	Casp3	casp7	BID	Tnfrsf1a	ripk1	cycs	BAG4	Map2k7	dffa	BCL2	map3k5	nfkb1	mapk8	MAP3K14	Dffb	daxx	Birc3	AR
HIV-1 Transcription Elongation	NCI_Pathway	Polr2d	POLR2L	Mnat1	rdbp	POLR2F	ercc3	polr2h	gtf2h4	ERCC2	Supt4h1	polr2i	polr2e	Ncbp1	cdk7	Polr2k	polr2c	Ncbp2	GTF2H3	GTF2H1	Ctdp1	Whsc2	cobra1	POLR2B	polr2j	Gtf2f1	ccnh	POLR2A	polr2g	gtf2f2	GTF2H2C	polr2c
HIV-1 Transcription Initiation	NCI_Pathway	Gtf2f1	Taf11	GTF2E2	POLR2B	taf10	TAF9	taf13	GTF2A2	ERCC2	cdk7	polr2e	POLR2A	GTF2E1	ccnh	ercc3	GTF2H2C	POLR2F	polr2h	polr2j	gtf2f2	GTF2H1	Mnat1	polr2g	Gtf2b	Tbp	GTF2H3	Polr2k	Polr2d	Taf12	Taf4b	TAF4	taf5	gtf2a1	polr2i	POLR2L	taf1	TAF6	gtf2h4	polr2g
HIV-1 Transcription Pre-Initiation	NCI_Pathway	gtf2f2	Tbp	POLR2B	polr2i	TAF9	taf5	GTF2A2	GTF2H3	ERCC2	ercc3	polr2h	POLR2A	Taf12	taf10	GTF2H2C	Polr2d	Gtf2f1	ccnh	cdk7	Polr2k	Taf11	GTF2E1	gtf2h4	polr2j	Mnat1	gtf2a1	POLR2F	taf1	TAF6	TAF4	GTF2E2	GTF2H1	polr2e	POLR2L	polr2c	Taf4b	taf13	Gtf2b	Tnf
Homologous recombination repair of replication-independent double-strand breaks	NCI_Pathway	TSHB
Hormone ligand-binding receptors	NCI_Pathway	FSHR	fshb	LHB	Cga	LHCGR	CGB	TSHR	FABP4
Hormone-sensitive lipase (HSL)-mediated triacylglycerol hydrolysis	NCI_Pathway	plin1	Cav1	Lipe	ABHD5	MGLL	psmb2
Host Interactions of HIV factors	NCI_Pathway	psmc5	psma5	psmd7	Psmd14	Psmd13	psmb7	Psmd11	psmd4	psmd2	psme1	PSMB3	Psmd8	psmd6	psmc6	psmd5	PSMC2	psmc3	Psma2	PSMF1	psmd9	Psma7	Psmd3	PSMA6	Psme2	PSMB8	Psme3	Psmb1	Psma3	Psma1	Psmb10	PSMB5	psmb9	RPS27AP11	PSMB4	psmd12	Psma4	psmd10	psmc4	Psmb6	psmc1	PSMD1	Nt5c
Hydrolysis of cytosolic nucleoside 5&#x27;-monophosphates by 5&#x27;-nucleotidase cytosolic IA	NCI_Pathway	NT5C1B
Hydrolysis of cytosolic nucleoside 5&#x27;-monophosphates by 5&#x27;-nucleotidase cytosolic IB	NCI_Pathway	NT5C2
Hydrolysis of cytosolic nucleoside 5&#x27;-monophosphates by 5&#x27;-nucleotidase cytosolic II	NCI_Pathway	NT5E
Hydrolysis of cytosolic nucleoside 5&#x27;-monophosphates by 5&#x27;-nucleotidase, cytosolic III	NCI_Pathway	Nt5c1a
Hydrolysis of extracellular nucleoside 5&#x27;-monophosphates by plasma membrane-bound 5&#x27;-nucleotidase	NCI_Pathway	Nt5m
Hydrolysis of mitochondrial nucleoside 5&#x27;- and 3&#x27;-monophosphates by 5&#x27;,3&#x27;-nucleotidase, mitochondrial	NCI_Pathway	ADA
Hypoxanthine formation	NCI_Pathway	pnp	dhps
Hypoxic and oxygen homeostasis regulation of HIF-1-alpha	NCI_Pathway	Tceb1	HSP90AA2	gnb2l1	cops5	tp53	NAA10	Cul2	HIF3A	Vhl	Tceb2	Arnt	Os9	Hif1a	EGLN1	Egln3	Rbx1	Egln2	Pgk1
Hypusine synthesis from eIF5A-lysine	NCI_Pathway	Dohh	map2k1
IFN-gamma pathway	NCI_Pathway	Mapk1	Rap1b	irf1	irf9	smad7	Akt1	Rapgef1	il1b	Casp1	CALM3	mtor	rap1a	camk2a	Ptges2	EP300	prkcd	jak1	SOCS1	IFNG	pias4	pik3ca	PIK3R1	Ifngr1	Camk2b	MAP3K1	jak2	Stat3	Stat1	ptpn2	Cebpb	PIAS1	cbl	Camk2g	Map3k11	DAPK1	Ptpn11	crkl	Crebbp	Mapk3	CAMK2D	Grb10
IGF1 pathway	NCI_Pathway	pik3ca	PRKCZ	Prkd1	Ywhae	Raf1	prkcd	Bad	RPS6KB1	Igf1r	Sos1	irs2	Nck2	PIK3R1	Ptpn11	Irs1	gnb2l1	igf1	crkl	hras	CRK	Pdpk1	Shc1	bcar1	Ptpn1	PTK2	grb2	pxn	Ywhaz	Akt1	IL18
IL12 signaling mediated by STAT4	NCI_Pathway	CD247	Fos	CD80	IL18	mapk8	Stat4	IFNG	irf1	MAPK9	Crebbp	PIAS2	Cd86	Ppp3cb	Cd28	Il2	IL18R1	CD3E	Tbx21	IL18RAP	Cd3d	HLA-DRA	Jun	Stat3	Tgfb1	prf1	ETV5	Cd3g	IL13	ppp3ca	IL2RA	HLA-DRB1	Cd4	Il1a
IL12-mediated signaling events	NCI_Pathway	Mapk14	ppp3ca	LCK	Il2	Ripk2	gadd45b	gadd45g	Ppp3r1	Cd3g	Fos	GZMB	Cd8b	nfkb1	tyk2	il12rb2	Hlx	RELB	il1b	jak2	mtor	Il12rb1	CD247	CD3E	STAT6	Stat3	Il4	il2rg	SOCS1	IL12A	IFNG	HLA-DRB1	Il1r1	nfkb2	map2k6	Stat1	Sphk2	IL18RAP	Nos2	Il2rb	CCL4	RAB7A	B2M	Map2k3	Rela	Stat5a	IL18R1	Cd4	Atf2
IL1-mediated signaling events	NCI_Pathway	MAP3K7	Erc1	Tab1	IL1RN	Il1r1	TOLLIP	PIK3R1	Chuk	il1b	pik3ca	PRKCI	Jun	IL1R2	map2k6	nfkb1	ikbkb	traf6	MAP3K3	tmed7	irak3	Casp1	tab2	Tmem189	Myd88	Ikbkg	PRKCZ	Sqstm1	irak4	Irak1	ube2n	mapk8	Rela	Shc1
IL2 signaling events mediated by PI3K	NCI_Pathway	grb2	Rela	Rac1	CALM3	Jak3	UGCG	Ptpn11	il2rg	mtor	HSP90AA2	BCL2	RPS6P25	Myc	Sos1	GAB2	nfkb1	Il2	E2F1	Il2rb	EIF3A	IL2RA	sgms1	FOXO3B	PRKCZ	RPS6KB1	BCL2L1	Akt1	TERT	Shc1	LCK	pik3ca	PIK3R1	jak1	Myb	PIK3R1
IL2 signaling events mediated by STAT5	NCI_Pathway	Sos1	Ptpn11	Jak3	BCL2L1	FASLG	Stat5b	LTA	IL2RA	prf1	Il4	Cdk6	Il2rb	ELF1	Sp1	GAB2	pik3ca	BCL2	grb2	jak1	il2rg	Ccna2	ccnd2	Foxp3	Shc1	Stat5a	LCK	Il2	Ccnd3	Myc	Rela
IL23-mediated signaling events	NCI_Pathway	jak2	IL6	socs3	IL12B	Il12rb1	IFNG	Il2	CD3E	Nfkbia	Tnf	nfkb1	Stat4	IL18R1	Il24	PIK3R1	tyk2	Cxcl9	Itga3	Cd4	mpo	Il19	ALOX12B	il1b	Stat1	IL17A	IL18RAP	Il17f	CCL2	Il23a	IL18	pik3ca	Stat3	Stat5a	Nos2	Il23r	Cxcl1	tyk2
IL27-mediated signaling events	NCI_Pathway	Il2	Tgfb1	IL17A	IL6ST	GATA3	IL18	Stat3	Stat4	IL12A	IFNG	jak2	Il27	IL27RA	Stat1	Stat2	IL12B	il1b	Tnf	Stat5a	IL6	Tbx21	Il12rb1	jak1	ebi3	il12rb2	IL10
IL2-mediated signaling events	NCI_Pathway	Mapk14	LCK	Kras	PIK3R1	Sos1	Ptpn11	Ptk2b	Prkce	Irs1	Stam	IL2RA	ikzf3	socs2	pik3ca	grb2	Stat3	Stat5b	DOK2	Il2	Kras	PPP2R5D	map2k1	Mapk3	GAB2	cdk2	SOCS1	irs2	socs3	STAM2	Fyn	jak1	NRAS	BCL2	MAPK11	Myc	Rhoa	Stat5a	il2rg	Jak3	hras	MAPKAPK2	Map2k2	syk	Prkcb	Stat1	IFNG	cish	Fos
IL4-mediated signaling events	NCI_Pathway	ETS1	Il4	jak1	il2rg	Jak3	Il13ra2	mtor	DOK2	PTPN6	SOCS1	EGR2	Irf4	LTA	socs3	PIK3R1	Ighe	INPP5D	il4r	Ccl26	Retnlb	arg1	oprm1	Ccl17	RPS6KB1	Il5	grb2	Mapk14	Irs1	Parp14	Fcer2	Fes	Thy1	IGHV3-11	PIGR	Tff3	jak2	Stat5b	HMGA1	socs5	aicda	MYBL1	pik3ca	Bcl6	CD40LG	Ccl11	ALOX15	SPI1	Gtf3a
IL6-mediated signaling events	NCI_Pathway	Gab1	JUNB	Akt1	grb2	jak1	socs3	Lmo4	mitf	foxo1	Jun	map2k6	GAB2	tyk2	HCK	CRP	Myc	pik3ca	IL6	Fos	PIAS1	PIK3R1	jak2	MAPK11	prkcd	a2m	Cebpb	Pias3	Mapk14	Stat1	irf1	Ptpn11	hsp90b1	Tnfsf11	VAV1	Sos1	Rac1	Stat3	IL6ST	MCL1	IL6R	Lbp	TIMP1	Cebpd	Fgg
Immunoregulatory interactions between a Lymphoid and a non-Lymphoid cell	NCI_Pathway	HLA-C	B2M	HLA-G	HLA-C	CD3E	Vcam1	Cdh1	Cxadr	Tyrobp	cd81	Cd96	HLA-A	Cd3d	Ifitm1	CD200	Cd200r1	CD40LG	KIR2DL4	KIR2DS5	HLA-E	ITGAL	ITGA4	Klrk1	hcst	Cd160	KIR2DL1	HLA-C	Cd19	Klrg1	CRTAM	KIR3DL2	itgb2	Itgb1	cd8a	Cd226	Cd3g	KIR2DS2	HLA-C	Sell	KIR3DS1	c3	slc25a20
Import of palmitoyl-CoA into the mitochondrial matrix	NCI_Pathway	Cpt2	chkb	CDC27
Inactivation of APC/C via direct inhibition of the APC/C complex	NCI_Pathway	ANAPC4	bub3	CDC26P1	Ube2d1	ANAPC2	anapc5	Cdc23	UBE2E1	CDC20	ANAPC10P1	anapc7	MAD2L1	Bub1b	Anapc11	Cdc16	ube2c	Anapc1
Inactivation of Cdc42 and Rac	NCI_Pathway	Gpc1	slit2	Robo1
Influenza Virus Induced Apoptosis	NCI_Pathway	Tgfb1	SLC25A6
Inhibition of Host mRNA Processing and RNA Silencing	NCI_Pathway	pabpn1	Cpsf4	PDE3B
Inhibition of HSL	NCI_Pathway	Akt2
Inhibition of IFN-beta	NCI_Pathway	Kcnj11
Inhibition of Insulin Secretion by Adrenaline/Noradrenaline	NCI_Pathway	adcy8	INS
Inhibition of PKR	NCI_Pathway	EIF2AK2	Pola1
Inhibition of replication initiation of damaged DNA by Rb/E2F1	NCI_Pathway	E2F1	pola2	PRIM2	rb1	TFDP1	prim1	MAD2L1
Inhibition of the proteolytic activity of APC/C required for the onset of anaphase by mitotic spindle checkpoint components	NCI_Pathway	CDC20	Akt2
Inhibition of TSC complex formation by PKB	NCI_Pathway	TSC1	C4A
Initial triggering of complement	NCI_Pathway	C2	ADA
Inosine formation	NCI_Pathway	NT5C2	SLC5A3
Inositol transporters	NCI_Pathway	SLC5A11	SLC2A13	taldo1
Insulin effects increased synthesis of Xylulose-5-Phosphate	NCI_Pathway	TKT	RHOQP2
Insulin Pathway	NCI_Pathway	SORBS1	exoc4	exoc6	grb2	Shc1	Irs1	Grb10	ptpra	Trip10	EXOC7	pik3ca	Sos1	Ptpn11	cbl	Akt2	Cav1	Rasa1	Pard6a	RHOQP2	PRKCZ	Nck2	Grb14	Rapgef1	Exoc1	EXOC3	INPP5D	DOK1	Pdpk1	EIF4EBP1	Exoc2	INS	PRKCI	Akt1	Sgk1	PIK3R1	hras	Insr	RPS6KB1	SH2B2	Exoc5	FOXO3B	Ptpn1	F2rl2	INS
Insulin receptor recycling	NCI_Pathway	Insr	Ssr3
Insulin Synthesis and Secretion	NCI_Pathway	stt3a	ssr4	Rpn2	Ddost	Sec11c	Ero1l	mafa	TRAM2	TRAM1	Pdx1	Pcsk1	SRP14P1	stt3b	Syt5	vamp2	Srpr	sec61g	rpn1	Sec11a	spcs1	kif5b	NKX2-2	SPCS3	slc30a7	Cpe	INS	Srp19	SRP72	Dad1	ssr2	Spcs2	SRP9L1	srp54	Srprb	SEC61B	pcsk2	Kcnj11
Insulin-mediated glucose transport	NCI_Pathway	Ppp1cc	Ywhae	PRKCI	GSK3B	Insr	PRKCZ	INS	YWHAG	Trip10	tbc1d4	Lnpep	Asip	vamp2	Akt1	STX4	Akt2	Gys1	STXBP4	CALM3	ywhah	ywhaq	SFN	Ywhaz	Slc2a4	ppp1r3a	ywhab	Nck1
Integration of energy metabolism	NCI_Pathway	INS	vamp2	MLXIPL	Syt5	Pfkfb1	Abcc8	BANF1
Integration of provirus	NCI_Pathway	PPIAL3	BANF1
Integration of viral DNA into host genomic DNA	NCI_Pathway	tln1
Integrin alphaIIbbeta3 signaling	NCI_Pathway	PTK2	Ptpn1	itga2b	apbb1ip	ITGB3	csk	Cdh1
Integrin cell surface interactions	NCI_Pathway	itga2b	lama5	ITGAD	ITGB3	Itga10	ITGAM	Itgae	Vcam1	FBN1	Itgax	Itga9	ITGB5	ITGAV	lama2	Itga3	Col2a1	fgb	COL1A2	BSG	Jam3	Fn1	Itga11	ITGAL	lamb1	Itga2	Lamc3	ITGA1	LAMC1	ITGA4	Fgg	tnc	LAMB2	itgb6	Lama1	Itgb4	Itgb1	fga	thbs1	JAM2	IBSP	ITGB8	Itga8	ITGA6	Col1a1	Spp1	F11r	PECAM1	vtn
Integrins in angiogenesis	NCI_Pathway	Ptpn11	Ptk2b	pi4ka	Cd47	MFGE8	GPR124	Igf1r	sdc1	vcl	HSP90AA2	VEGFA	Spp1	PIK3R1	Mapk1	cbl	Rhoa	ITGB3	Csf1r	pik3c2a	Pi4kb	Angptl3	Tgfbr2	RPS6KB1	Kdr	ITGAV	ILK	Col4a3	PTK2	Rac1	bcar1	src	Irs1	Csf1	FGF2	ROCK1P1	Fn1	vtn	Akt1	Vav3	pxn	tln1	F11r	EDIL3	igf1	pik3ca	Mapk3	Cdkn1b	pip5k1a
Interactions of Rev with host cellular proteins	NCI_Pathway	rae1	NUP54	Ran	NUP85	Nup210	NUP93	NUP188	NUP43	Nup214	nup205	nup107	Nup160	ranbp2	nup35	NUP37	TPR	NUP153	NUPL2	Nup133	NUP62	Pom121	Nup155	nup50	Nup88	ccnt1
Interactions of Tat with host cellular proteins	NCI_Pathway	cdk9	paox
Interconversion of polyamines	NCI_Pathway	sat1	F2
Internalization of ErbB1	NCI_Pathway	cblb	src	Egfr	egf	SYNJ1	Sh3gl2	Lrig1	PIK3R3	itsn1	PIK3R1	Kras	spry2	EPN1	DNM1	RAB5A	PTK2	Sos1	Raf1	cbl	Pik3cb	hras	Hgs	AMPH	pik3ca	pik3cd	Stambp	Pik3r2	Ube2d2	grb2	CDC42	Kras	Eps15	vps24	Tsg101	NRAS	zfyve28	Ube2d1	Arhgef7	UBE2D3P	sh3kbp1	gsn
Intrinsic Pathway	NCI_Pathway	Serping1	Gp1bb	GP9	Gp5	F11	F10	Klkb1	VWF	GP1BA	kng1	f9	F8	prcp	a2m	F12	C1qbp	BID
Intrinsic Pathway for Apoptosis	NCI_Pathway	Insr
IRS activation	NCI_Pathway	INS	acadsb
Isoleucine catabolism	NCI_Pathway	hsd17b10	acat1	bcat2	BCAT1	Bdh1
JNK signaling in the CD4+ TCR pathway	NCI_Pathway	CRK	map2k4	MAP3K1	crkl	Jun	Grap2	mapk8	Prkcb	MAP3K7	Map3k8	Lcp2	dbnl	Mapk3
Ketone body metabolism	NCI_Pathway	EPO
L13a-mediated translational silencing of Ceruloplasmin expression	NCI_Pathway	Rpl14	RPL10	RPLP2P3	RPS15P5	Eif4h	RPS3AP5	RPS29P11	RPS27P13	EIF1AX	EIF3F	Eif2s2	rplp0	rpl9	RPL21P14	RPL4P4	rpl18	Rpl27	RPL39P20	RPS7P4	EIF4A1P4	rpl34	RPS25	rps24	EIF3CL	EIF3H	RPL13P12	RPL38	Rpl35a	Rpl26l1	Rpl3l	SNORA7A	rpl37	RPS27AP11	rps17	Eif4g1	EIF3A	EIF4B	RPSA	eif3g	Rpl10a	RPL17P18	RPL13AP7	RPL7AP30	RPS10P7	EIF3J	Rpl41	eif3i	RPL6P27
Lagging Strand Synthesis	NCI_Pathway	prim1	Pold4	pola2	pold3	pold1	PRIM2	Pola1	POLD2	rae1
Late Phase of HIV Life Cycle	NCI_Pathway	NUP188	Nup133	NUP85	Pom121	NUP43	Nup214	Nup88	ranbp2	NUP93	nup107	TPR	NUP153	nup50	NUPL2	nup35	aaas	Nup160	NUP37	NUP62	Ran	nup205	Nup155	Nup210	NUP54	Ldlr
LDL endocytosis	NCI_Pathway	ldlrap1	APOB	prim1
Leading Strand Synthesis	NCI_Pathway	Pcna	pola2	Pola1	pold1	Pold4	pold3	PRIM2	POLD2	Mbl2
Lectin pathway of complement activation	NCI_Pathway	MASP1	Auh
Leucine catabolism	NCI_Pathway	IVD	BCAT1	bcat2	MCCC1	mccc2	GPR17
Leukotriene receptors	NCI_Pathway	Lta4h
Leukotriene synthesis	NCI_Pathway	Dpep2	ALOX5	Ltc4s	Abcc1	ggt5	Ldlr
Lipoprotein metabolism	NCI_Pathway	apoa1	ldlrap1	Pafah1b2
Lissencephaly gene (LIS1) in neuronal migration and development	NCI_Pathway	Iqgap1	dynlt1	DYNC1H1	lrpap1	CSNK2A1	PAFAH1B1	Ywhae	Pafah1b3	Rac1	reln	PPP2R5D	katna1	CALM3	Vldlr	nudc	cdk5r2	Abl1	Dcx	Pla2g7	Rhoa	CDC42	map1b	CLIP1	NDEL1	LRP8	dab1	CDK5R1	CDK5	PRKACA
LKB1 signaling events	NCI_Pathway	Ywhaz	BRSK1	Tsc2	ywhab	CREB1	ezr	YWHAG	SFN	TSC1	Rptor	Prkaa1	GSK3B	Mark2	cdc37	PRKAB1	Stradb	SIK2	CRTC2	MLST8	prkag1	Ywhae	tp53	Myc	mtor	Sik3	Sik1	Mark4	akt1s1	stk11ip	Etv4	HSP90AA2	Stk11	cab39	Brsk2	MAP2	PSEN2	CTSD	Prkaa2	ywhah	ywhaq	ESR1	strada	SMAD4	SMARCD3	Sfi1
Loss of Nlp from mitotic centrosomes	NCI_Pathway	Cep250	Tuba4a	tuba1a	tubb2c	PPP2R1A	Cep110	cep152	MAPRE1	DYNC1H1	Ninl	Nde1	Pcm1	Cenpj	HSP90AA2	Tsga14	cep76	tubb	PCNT	Ywhae	csnk1d	fgfr1op	cep63	Prkar2b	YWHAG	Alms1	DCTN3	DYNLL1	Actr1a	Nedd1	Cep78	PAFAH1B1	haus2	SSNA1	dctn2	odf2	Tubg1	Nek2	Cep57	CDK1	Cetn2	PLK4	Azi1	Ofd1	PRKACA	CEP72	Cep135	CLASP1	Sdccag8
Loss of proteins required for interphase microtubule organization&#xa0;from the centrosome	NCI_Pathway	Nde1	PRKACA	Tubg1	Nek2	Cep110	cep152	CKAP5	tubb	Cep164	Cep250	Ninl	PCNT	csnk1d	Cep135	Cep57	tubb2c	Akap9	PPP2R1A	cep76	cep63	PLK4	DYNLL1	CEP72	Nedd1	Tuba4a	Cep290	DYNC1H1	Actr1a	Ywhae	tuba1a	Cenpj	HSP90AA2	DYNC1I2	Cetn2	haus2	CEP70	dctn2	odf2	Cep78	Sfi1	Tsga14	cep192	Alms1	DCTN3	Pcm1	Plk1	PAFAH1B1	TUBB4
LPA receptor mediated events	NCI_Pathway	Rhoa	Ptk2b	HBEGF	gnai3	Gnaq	Adcy4	Mmp9	Egfr	IL8	ADCY1	ADCY7	PIK3R1	pxn	TIAM1	GSK3B	MAPT	Gab1	Slc9a3r2	PLCB3	gnao1	lyn	src	CRK	lpar4	Lpar1	Pld2	IL6	Gna15	adcy8	adcy9	Akt1	PLCG1	Prkce	Trip6	Gna11	GNA14	Adcy6	Jun	Rac1	LPAR3	Gnai1	Adcy2	ADCY5	Fos	PTK2	Nfkbia	bcar1	Pik3cb
LPA4-mediated signaling events	NCI_Pathway	Adcy6	adcy9	lpar4	Prkce	Rps6ka5	ADCY1	Adcy3	Adcy4	Adcy2	adcy8	PRKACA	ADCY7	CREB1	gnal	Lbp
LPS transferred from LBP carrier to CD14	NCI_Pathway	Cd14	PIK3R1
Lysine catabolism	NCI_Pathway	aass	ECHS1	hadh	gcdh	Aadat	Casp3
Lysosome Vesicle Biogenesis	NCI_Pathway	Dnajc6	arrb1	hspa8	Sh3gl2	arf1	ap1b1	orc3l
M Phase	NCI_Pathway	rad21	Plk1	stag2	Smc1a	stag1	SMC3	TIRAP
M/G1 Transition	NCI_Pathway	Mcm4	Orc1l	Orc5l	CDT1	Mcm2	Mcm6	Orc2l	Orc4l	ORC6L	Mcm3	cdc6	Mcm7	Mcm5	REC8
Mal Cascade	NCI_Pathway	TLR4	Ly96	Mapk14
Maturation of Notch precursor via proteolytic cleavage	NCI_Pathway	Furin	notch1	NOTCH2	Notch4	NOTCH2
Mature Notch receptor trafficks to plasma membrane	NCI_Pathway	Notch4	Notch3	notch1	Raf1
MEK activation	NCI_Pathway	ywhab	PIK3R1
Metabolism of amino acids	NCI_Pathway	slc36a1	Slc27a5
Metabolism of bile acids and bile salts	NCI_Pathway	dhfr
Metabolism of folate and pterines	NCI_Pathway	SHMT1	SLC19A1	slc46a1	Mthfd1	SLC25A32	Mthfr	gpd2
Metabolism of lipids and lipoproteins	NCI_Pathway	Odc1
Metabolism of polyamines	NCI_Pathway	SMS	amd1	SRM	Aldh2
Metabolism of serotonin	NCI_Pathway	maoa	slc5a6
Metabolism of water-soluble vitamins and cofactors	NCI_Pathway	Ahcy
Methylation	NCI_Pathway	tpmt	COMT	Nnmt	mtr	Polr2k
MicroRNA (miRNA) Biogenesis	NCI_Pathway	polr2c	polr2j	polr2e	Polr2d	polr2g	Ran	POLR2F	POLR2A	TARBP2	polr2i	polr2h	POLR2L	Dicer1	POLR2B	gja1
Microtubule-dependent trafficking of connexons from Golgi to the plasma membrane	NCI_Pathway	CYP21A2
Mineralocorticoid biosynthesis	NCI_Pathway	Cyp11b2	Cyp11b1	PPIAL3
Minus-strand DNA synthesis	NCI_Pathway	Hadha
Mitochondrial Fatty Acid Beta-Oxidation	NCI_Pathway	acadm	Hadhb	acadl	Hadhb
mitochondrial fatty acid beta-oxidation of saturated fatty acids	NCI_Pathway	acadm	ECHS1	Hadha	acadl	Acads	hadh	dci
mitochondrial fatty acid beta-oxidation of unsaturated fatty acids	NCI_Pathway	Hadha	acadl	Hadhb	acadm	Decr1	TFB2M
Mitochondrial transcription initiation	NCI_Pathway	polrmt	TFAM	mterf
Mitochondrial transcription termination	NCI_Pathway	cars2
Mitochondrial tRNA aminoacylation	NCI_Pathway	LARS2	Yars2	dars2	HARS2	pars2	GARS	kars	RARS2	VARS2	Aars2	Ears2	Mars2	TARS2	Iars2	FARS2	sars2	WARS2	qars	Nars2	Plk1
Mitotic Metaphase/Anaphase Transition	NCI_Pathway	REC8	SMC3	stag1	stag2	rad21	Smc1a	fbxo5	CDC20
Mitotic Prometaphase	NCI_Pathway	Bub1b	CLASP1	ranbp2	nudc	Cenpi	mad1l1	Cdca8	Nuf2	NSL1	Kif2a	cenpl	Nup160	RANGAP1	stag1	ZW10	Ercc6l	MAD2L1	RPS27P13	taok1	NUP37	CENPA	Zwilch	Ppp1cc	Pmf1	rcc2	Cenpc1	Mlf1ip	CLIP1	Cenpf	nup107	ZWINT	Kif18a	KIF2B	Ndc80	CASC5	Smc1a	CKAP5	MAPRE1	xpo1	NDEL1	AHCTF1P1	CENPM	CENPH	Cenpn	Nup133	SMC3	Aurkb	Spc25
Mitotic Telophase /Cytokinesis	NCI_Pathway	kif20a	KIF23	Plk1	maoa
Monoamines are oxidized to aldehydes by MAOA and MAOB, producing NH3 and H2O2	NCI_Pathway	MAOB	H2AFX
MRN complex relocalizes to nuclear foci	NCI_Pathway	nbn	Ncbp2
mRNA 3&#x27;-end processing	NCI_Pathway	U2af2	cdc40	DHX38	sfrs4	Cstf2	cpsf1	UPF3B	pabpn1	sfrs11	Pcf11	magoh	Rnps1	Sfrs9	Cstf3	cstf1	papola	Ncbp1	sfrs5	cpsf7	thoc4	SFRS1	SFRS7	nudt21	cpsf2	SFRS6	Cpsf3	Clp1	RBM8A	Sfrs2	Srrm1	sfrs3	U2AF1	POLR2B
mRNA Capping	NCI_Pathway	Polr2k	polr2h	polr2e	POLR2A	GTF2H1	ccnh	gtf2f2	Gtf2f1	Ncbp1	Ncbp2	POLR2F	polr2i	POLR2L	polr2c	ERCC2	GTF2H2C	polr2j	RNGTT	ercc3	cdk7	Polr2d	polr2g	GTF2H3	Mnat1	Rnmt	gtf2h4	Adarb1
mRNA Editing: A to I Conversion	NCI_Pathway	adar	Apobec1
mRNA Editing: C to U Conversion	NCI_Pathway	GTF2H3
mRNA Processing	NCI_Pathway	GTF2H1	ercc3	gtf2h4	ERCC2	cdk7	ccnh	GTF2H2C	Mnat1	Sfrs2
mRNA Splicing	NCI_Pathway	SFRS1	SFRS7	SFRS6	polr2c
mRNA Splicing - Major Pathway	NCI_Pathway	gtf2f2	Hnrnpc	Srrm1	Dhx9	U2af2	cpsf7	magoh	UPF3B	dnajc8	Phf5a	lsm2	Polr2k	polr2j	RBM5	Pcbp1	sfrs11	Clp1	cpsf1	sf3b1	Sf3a2	snrpb2	prpf8	eftud2	DDX23	POLR2B	Gtf2f1	hnrnpm	snrpd3	snrpf	SNRPA	pabpn1	SF4	HNRNPL	hnrnpa1	Cpsf3	cpsf2	Sf3b3	Sf3b2	SF3A3	SNRNP40	polr2h	SNRPEL1	rbmx	Ncbp2	Sfrs2	Cd2bp2	Hnrnpk	cdc40
mRNA Splicing - Minor Pathway	NCI_Pathway	POLR2L	gtf2f2	Gtf2f1	Ncbp1	SFRS6	SF3B4	prpf8	Polr2d	polr2i	polr2e	polr2j	Ncbp2	Sf3b2	sf3b1	DDX23	POLR2B	POLR2F	SNRPEL1	snrpf	SFRS1	SF3B5	Sfrs2	snrnp200	TXNL4A	polr2h	snrpb	snrpd1	snrpd3	snrpg	snrpd2	Nhp2l1	PRPF6	polr2c	polr2g	SFRS7	lsm2	POLR2A	Sf3b3	SNRNP40	eftud2	RPS6KB1
mTOR signaling pathway	NCI_Pathway	Sgk1	RRAGC	map2k1	ikbkb	Rac1	SFN	RICTOR	Ddit4	mtor	yy1	Kras	NRAS	YWHAG	ywhaq	Ywhaz	Mapkap1	Prr5	bnip3	Akt1	Pdpk1	Prkca	FBXW11	MLST8	Eef2	CLIP1	kiaa0652	rb1cc1	RRAGD	Rhoa	cdk2	Btrc	TSC1	DEPDC6	EIF4B	poldip3	eif4e	ULK1	Map2k2	Raf1	Kras	ywhah	rheb	EIF4A1P4	ywhab	Ppargc1a	RragB	braf	Mapk3
mTOR signalling	NCI_Pathway	rheb	mtor	rheb
mTORC1-mediated signalling	NCI_Pathway	MLST8	mtor	Myc
MyD88 cascade	NCI_Pathway	traf6	MAP3K1	Myd88	irak4	TIRAP	irak3	ecsit	Fmo3
Na+-dependent glucose transporters	NCI_Pathway	slc5a9	slc5a2	Ngfr
NADE modulates death signalling	NCI_Pathway	Ngfrap1	Ywhae	idh1
NADPH regeneration	NCI_Pathway	Dagla
N-cadherin signaling events	NCI_Pathway	MAPRE1	Cnr1	ctnnb1	Rhoa	DCTN1	CDC42	Ctnna1	ctnnd1	LRP5	pik3ca	Rac1	CALM3	Axin1	PIK3R1	FER	gsn	Ptpn1	ROCK1P1	FGFR1	gap43	JUP	Daglb	PIP5K1C	cdh2	PLCG1	mapk8	myl2	kif5b	Gria2	Camk2g	cttn	gja1	Fyn
NCAM signaling for neurite out-growth	NCI_Pathway	Sos1	PTK2	NCAM1	ptpra	Rps6ka5	CREB1	NCAM1
NCAM1 interactions	NCI_Pathway	Agrn	ncan	Prnp	gfra1	CNTN2
Nectin adhesion pathway	NCI_Pathway	PIK3R1	Farp2	PTPRM	ctnnb1	CRK	Vav2	Pdgfrb	PVRL3	PIP5K1C	src	Ctnna1	pvrl1	Pvr	Rac1	Pvrl2	Iqgap1	Cdh1	tln1	rap1a	Rap1b	ITGAV	Rapgef1	pik3ca	CLDN1	ITGB3	CDC42	F11r	HCK
Nectin/Necl trans heterodimerization	NCI_Pathway	cadm3	Pvr	PVRL4	CADM1	Pvrl2	PTK2
Nef and signal transduction	NCI_Pathway	LCK	pak2	elmo1	Fyn	dock2	LCK
Nef Mediated CD4 Down-regulation	NCI_Pathway	atp6v1h	Ap2s1	AP2B1	AP2M1	Cd4	arf1	AP2M1
Nef Mediated CD8 Down-regulation	NCI_Pathway	Ap2s1	atp6v1h	AP2B1	AP2M1
Nef mediated downregulation of CD28 cell surface expression	NCI_Pathway	Cd28	Ap1g1
Nef mediated downregulation of MHC class I complex cell surface expression	NCI_Pathway	B2M	HLA-A	Pacs1	ap1b1	Ap2s1
Nef-mediates down modulation of cell surface receptors by recruiting them to clathrin adapters	NCI_Pathway	AP2M1	AP2B1	atp6v1h	aaas
Negative Regulation of Glucokinase by Glucokinase Regulatory Protein	NCI_Pathway	nup35	nup50	nup205	NUP93	NUP54	NUP62	Gckr	nup107	Nup160	ranbp2	NUP43	TPR	Nup214	Nup155	NUP188	NUP37	NUP85	Nup133	Pom121	Nup210	Nup88	NUP153	rae1	NUPL2	PTENP1
Negative regulation of the PI3K/AKT network	NCI_Pathway	Trib3	Them4	Phlpp1	Akt1	xpo1
NEP/NS2 Interacts with the Cellular Export Machinery	NCI_Pathway	Nup88	ranbp2	Nup210	NUPL2	NUP43	rae1	nup205	Nup155	nup50	NUP93	NUP54	Ran	Pom121	NUP188	nup107	Nup133	NUP85	aaas	Nup214	TPR	NUP37	NUP153	nup35	Nup160	NUP62	Nck2
Nephrin/Neph1 signaling in the kidney podocyte	NCI_Pathway	grb2	PRKCZ	mapk8	TRPC6	ARRB2	Jun	CD2AP	PLCG1	Pard6a	MAPK9	PRKCI	wasl	map2k4	PIK3R1	Rac1	Pik3cb	NPHS2	Pik3r2	Nck1	F2rl2	PIK3R3	Nphs1	Fyn	Bad	pik3cd	Akt1	Tjp1	pik3ca	MAPK10	Kirrel
Neurophilin interactions with VEGF and VEGFR	NCI_Pathway	Kdr	Slc22a2
Neurotransmitter Clearance In The Synaptic Cleft	NCI_Pathway	ACHE	SLC18A2
Neurotransmitter Release Cycle	NCI_Pathway	cplx1	Rims1	vamp2	rab3a	Syt1	ikbkb
Neurotrophic factor-mediated Trk receptor signaling	NCI_Pathway	Ngfr	PLCG1	Mapk1	frs2	Shc3	DOCK1	Abl1	Ntf4	rgs19	Maged1	grb2	Rhoa	ccnd1	Kras	PRKCI	Rit2	map2k1	crkl	ARHGAP32	Ntrk1	dnaja3	DNM1	pik3ca	Sos1	Mapk3	Rasa1	Kras	FRS3	ngf	Nedd4l	ntrk2	RIT1	RASGRF1	GAB2	TIAM1	Gab1	CDC42	hras	RHOG	Faim	Ehd4	Matk	PIK3R1	Shc1	Rac1	Stat3	Shc2	Mcf2l
NFG and proNGF binds to p75NTR	NCI_Pathway	SORCS3	ngf	RELB
NF-kB is activated and signals survival	NCI_Pathway	traf6	Ngfr	RPS27AP11	Nfkbia	nfkb1	Rela	Sqstm1	PRKACA
NGF processing	NCI_Pathway	notch1
NGF-independant TRKA activation	NCI_Pathway	Adcyap1	ADORA2A	ngf
NICD trafficks to nucleus	NCI_Pathway	NOTCH2	Notch3	Notch4	NAMPT
Nicotinamide salvaging	NCI_Pathway	NAPRT1	KYNU
Nicotinate metabolism	NCI_Pathway	Nadsyn1	TDO2	AFMID	Nmnat3	NMNAT2	nmnat1	NADK	QPRT	HAAO	KMO	Ido1	Xrcc4
Noncanonical Wnt signaling pathway	NCI_Pathway	Gng2	NFATC2	MAP3K7	fzd3	yes1	csnk1a1	camk2a	Tab1	GNAS	PLCG1	WNT6	CDC42	Wnt5a	wnt4	wnt11	Fzd6	nlk	Hnf1a
Nongenotropic Androgen signaling	NCI_Pathway	map2k1	Plcg2	Fos	hras	Raf1	CDC42	Akt1	PLCB2	pik3ca	Mapk3	src	Plcb1	PLCB3	AR	PIK3R1	PLCG1	Mapk1	gnao1	Gng2	Gnrh1	CREB1	pelp1	Gnb1	Gnai1	gnai2	shbg	PTK2	Rac1	gnai3	gnao1	GNAZ	Ctdsp2
Nonhomologous End-joining (NHEJ)	NCI_Pathway	PRKDC	Lig4	xrcc5	XRCC6	SLC18A2
Norepinephrine Neurotransmitter Release Cycle	NCI_Pathway	rab3a	Rims1	Slc22a2	maoa	dbh	Syt1	vamp2	cplx1	Nos3
NOSIP mediated eNOS trafficking	NCI_Pathway	nosip	NOSTRIN
NOSTRIN mediated eNOS trafficking	NCI_Pathway	wasl	Cav1	Nos3	Crebbp
Notch receptor binds with a ligand	NCI_Pathway	NOTCH2	Notch3	Notch4	mapk8
Notch-HLH transcription pathway	NCI_Pathway	SNW1	kat2b	notch1
N-oxidation of nitrogen compounds	NCI_Pathway	Slc5a1
NRAGE signals death through JNK	NCI_Pathway	Maged1	aatf	Bad	Ngfr	Sqstm1
NRIF signals cell death from the nucleus	NCI_Pathway	mapk8	Ngfr	RPS27AP11	Psenen	traf6	Rps6ka5
Nuclear Events (kinase and transcription factor activation)	NCI_Pathway	Pom121
Nuclear import of Rev protein	NCI_Pathway	NUP43	aaas	Nup155	nup50	KPNB1	rae1	NUPL2	nup205	Nup214	Nup133	Ran	TPR	NUP37	NUP85	NUP153	Nup210	NUP62	ranbp2	nup35	NUP188	nup107	Nup88	NUP93	Nup160	NUP54	med1
Nuclear Receptor transcription pathway	NCI_Pathway	Gngt1
Olfactory Signaling Pathway	NCI_Pathway	Gnb1	gnal	Gjb2
Oligomerization of connexins into connexons	NCI_Pathway	gjb1	gja1	oprm1
Opioid Signalling	NCI_Pathway	OPN4
Opsins	NCI_Pathway	Psma1
Orc1 removal from chromatin	NCI_Pathway	psmd9	PSMC2	psmc3	psmd4	psmd2	psmc1	Psme3	Orc4l	psmb7	Psmd8	PSMF1	psmc6	Psmb10	psmb9	Orc2l	cdk2	Psmb1	psmc5	psmd6	Psma7	psmd7	PSMB5	Psmd14	Psmd3	Orc1l	cdc6	Psmd13	PSMB3	PSMA6	Psmb6	psme1	Mcm2	Orc5l	CDT1	Mcm4	RPS27AP11	Psma3	psmc4	psmd5	psma5	Psma2	PSMD1	PSMB4	Psmd11	Psma4	ORC6L	Mcm7	Mcm5
Orexin and neuropeptides FF and QRFP bind to their respective receptors	NCI_Pathway	Qrfp	Hcrt	HCRTR1	qrfpr	Npff	SLC5A5
Organic anion transporters	NCI_Pathway	SLC17A1	slc17a5	slc5a8	oat
Ornithine and proline metabolism	NCI_Pathway	Asl
Ornithine metabolism	NCI_Pathway	oat	otc	ASS1	arg1	Odc1	Plxnb3
Osteopontin-mediated events	NCI_Pathway	gsn	MAP3K1	pik3ca	Rac1	ILK	syk	nfkb1	ITGB3	Fos	mmp2	Vav3	Nfkbia	Mmp9	PIK3R1	Mapk3	Ptk2b	CDC42	MAP3K14	Mapk1	Rock2	mapk8	Jun	Spp1	CD44	Chuk	Rela	bcar1	Rhoa	Plau	ITGAV	Rhoa
Other semaphorin interactions	NCI_Pathway	Tyrobp	Plxna1	Plxnc1	ITGA1	Sema4a	SEMA5A	Trem2	sema6d	Sema3e	sema6a	SEMA7A	Plxnd1	Itgb1	Dld
Oxidative decarboxylation of alpha-ketoadipate to glutaryl CoA by alpha-ketoglutarate dehydrogenase	NCI_Pathway	Dld	ogdh	Dld
Oxidative decarboxylation of alpha-keto-beta-methylvalerate to alpha-methylbutyryl-CoA by branched-chain alpha-ketoacid dehydrogenase	NCI_Pathway	Bckdhb	Bckdha	Dbt	DLSTP1
Oxidative decarboxylation of alpha-ketoglutarate to succinyl CoA by alpha-ketoglutarate dehydrogenase	NCI_Pathway	ogdh	DLSTP1	Bckdhb
Oxidative decarboxylation of alpha-ketoisocaproate to isovaleryl-CoA by branched-chain alpha-ketoacid dehydrogenase	NCI_Pathway	Bckdha	Dld	Dbt	Dld
Oxidative decarboxylation of alpha-ketoisovalerate to isobutyryl-CoA by branched-chain alpha-ketoacid dehydrogenase	NCI_Pathway	Bckdhb	Bckdha	Dbt	pdha1
Oxidative decarboxylation of pyruvate to acetyl CoA by pyruvate dehydrogenase	NCI_Pathway	Dld	Dlat	Pdhb	Pdhx	bcar1
p130Cas linkage to MAPK signaling for integrins	NCI_Pathway	ITGB3	apbb1ip	itga2b	PTK2	tln1	P2RY4
P2Y receptors	NCI_Pathway	P2RY8	P2RY14	p2ry1	lpar4	p2ry10	p2ry13	P2RY2	Lpar6	P2RY12	GPR17	P2RY11	P2RY6	Raf1
p38 MAPK signaling pathway	NCI_Pathway	gadd45g	taok1	Rac1	MAP3K3	gadd45b	map2k6	Map2k3	MAP3K1	map3k5	TRAF2	Map3k10	Tab1	map3k4	MAPK11	Mapk14	traf6	tab2	txn	ATM	CALM3	Gadd45a	taok2	Taok3	Camk2b	MAP3K6	CCM2	RAB5A
p38 signaling mediated by MAPKAP kinases	NCI_Pathway	ywhah	ywhaq	ywhab	YWHAG	SFN	MAPKAPK2	CREB1	MAPK11	cdc25b	TCF3	Tsc2	Lsp1	Mapk14	etv1	srf	Ywhaz	HSPBL2	Th	Ywhae	MAPKAPK3	MAP3K7
p38MAPK events	NCI_Pathway	CYP2E1
P450 Dehalogenation	NCI_Pathway	cyp3a4
P450 Dehydrogenation of alkanes to form alkenes	NCI_Pathway	cyp2d6	cyp1a1
P450 Epoxidations	NCI_Pathway	cyp3a4	CYP2E1	Cyp1a2
P450 Hydroxylations	NCI_Pathway	CYP2E1
P450 oxidation	NCI_Pathway	Ptgis
P450 Prostaglandin isomerizations	NCI_Pathway	tbxas1	cdk2
p53 pathway	NCI_Pathway	chek1	USP7	Hipk2	Rpl11	rpl23	Myst1	Setd7	Ttc5	huwe1	Ccng1	Cse1l	csnk1g2	CSNK1G3	Skp2	ppp2r4	DYRK2	csnk1e	Rchy1	Pin1	Ube2d1	RPL5P34	rassf1	EP300	Ccna2	Crebbp	Atr	Abl1	ppp1r13l	Setd8	Nedd8	cdk2	yy1	MAPK9	tp53	Ppp2ca	ATM	prkcd	csnk1d	Akt1	kat5	Mdm4	TP53AIP1	SMYD2	Fbxo11	Mapk14	GSK3B	Trim28	csnk1a1
p53-Dependent G1 DNA Damage Response	NCI_Pathway	CDC25A
p53-Independent DNA Damage Response	NCI_Pathway	TNFRSF10D
p75 NTR receptor-mediated signalling	NCI_Pathway	Ngfr	Ngfr
p75(NTR)-mediated signaling	NCI_Pathway	ADAM17	BIRC2	Aph1b	Plg	Myd88	Chuk	PRKCZ	RHOB	SMPD2	ngf	mmp7	mmp3	Ntf3	Ngfrap1	prdm4	Ikbkg	MAPK10	mag	RTN4R	diablo	Ripk2	RTN4	Psenen	Ntf4	Akt1	ZNF274	NDN	Bex1	Lingo1	Ngfr	app	Rac1	traf6	MAPK9	bdnf	Ywhae	Maged1	Birc3	Casp3	casp6	pik3ca	PIK3R1	Shc1	ikbkb	NCSTN	Sqstm1	bcl2l11	casp9
p75NTR negatively regulates cell cycle via SC1	NCI_Pathway	ngf	prdm4	Ripk2
p75NTR recruits signalling complexes	NCI_Pathway	Sqstm1	Ngfr	RPS27AP11	traf6	ikbkb	Myd88	PRKCI	Arhgef1
p75NTR regulates axonogenesis	NCI_Pathway	Ngfr	Rhoa	traf6
p75NTR signals via NF-kB	NCI_Pathway	ikbkb	RPS27AP11	Sqstm1	Ngfr	mapk8
Packaging of Eight RNA Segments	NCI_Pathway	Terf1
Packaging Of Telomere Ends	NCI_Pathway	TINF2	Terf2	POT1	Hist1h4c	HIST3H3	ACD	TERF2IP
Pausing and recovery of elongation	NCI_Pathway	Ctdp1	cobra1	th1l	POLR2B	polr2g	gtf2f2	tceb3	Ccnt2	polr2e	POLR2L	Supt4h1	Tcea1	Whsc2	Polr2d	polr2i	polr2j	Gtf2f1	Ell	Ssrp1	Polr2k	POLR2F	ccnt1	polr2h	Tceb2	SUPT16HP	cdk9	rdbp	POLR2A	polr2c	Ell
Pausing and recovery of HIV-1 elongation	NCI_Pathway	SUPT16HP	Gtf2f1	tceb3	Ctdp1	Ssrp1	ccnt1	Ccnt2	rdbp	POLR2B	polr2h	POLR2A	polr2j	Tceb1	cdk9	Polr2k	Whsc2	th1l	polr2c	cobra1	polr2i	gtf2f2	Supt4h1	Tcea1	Polr2d	POLR2L	polr2g	Tceb2	POLR2F	polr2e	Tceb2
Pausing and recovery of Tat-mediated HIV-1 elongation	NCI_Pathway	tceb3	Ssrp1	ccnt1	polr2i	Supt4h1	SUPT16HP	cobra1	POLR2L	Ctdp1	Tcea1	cdk9	th1l	POLR2B	polr2e	polr2g	Polr2d	POLR2A	gtf2f2	Ell	Tceb1	Polr2k	Gtf2f1	polr2c	polr2j	Whsc2	rdbp	POLR2F	polr2h	Cd4
Paxillin-dependent events mediated by a4b1	NCI_Pathway	cbl	crkl	itgb2	DOCK1	Rac1	Vcam1	ITGA4	Arf6	Itgb1	ITGAL	pik3ca	PIK3R1	bcar1	CRK	tln1	PRKACA	pxn	Itgb7	PTK2
Paxillin-independent events mediated by a4b1 and a4b7	NCI_Pathway	bcar1	Rhoa	Arf6	Itgb1	Epor	Madcam1	cbl	crkl	ITGA4	EPO	PIK3R1	jak2	src	pxn	Itgb7	GIT1	Rac1	pik3ca	CRK	DOCK1	Vcam1	CD44	Itgb4
PD-1 signaling	NCI_Pathway	Pdcd1	LCK	Cd3g	Cd3d	CD3E	PDE3B
PDE3B signalling	NCI_Pathway	Akt2	Shc1
PDGFR-alpha signaling pathway	NCI_Pathway	CRK	Jun	grb2	crkl	Fos	Pdgfc	Cav1	PIK3R1	Shb	Rapgef1	srf	jak1	ITGAV	Pdgfa	Pdgfra	pik3ca	SHF	Elk1	CSNK2A1	PLCG1	CAV3	Sos1	IFNG	PDGFB	Ptpn1
PDGFR-beta signaling pathway	NCI_Pathway	lyn	PTENP1	Snx15	PDGFD	Sphk1	LCK	yes1	Fgr	pik3ca	FER	Rasa1	Stat5b	PIK3R1	Shc1	src	csk	prkcd	Gab1	Abl1	Acp1	Myc	PDGFB	hras	Sos1	Ptpn11	Fyn	Vav2	bcar1	Slc9a3r2	SH2B2	dnm2	PLCG1	DOK1	Stat3	BLK	Hif1a	ptpn2	Akt1	Nck2	grb2	cbl	Stat5a	Pdgfrb	LRP1	Sla	Grb10	Nck1	s1pr1
PECAM1 interactions	NCI_Pathway	ITGAV	PECAM1	ITGB3	PTPN6	INPP5D	Ptpn11	taldo1
Pentose phosphate pathway (hexose monophosphate shunt)	NCI_Pathway	TKT	rpia	G6PD	Pgls	PGD	Rpe	RPL22P11
Peptide chain elongation	NCI_Pathway	RPS25	Fau	rps24	RPS27P13	Rps14	Rplp1	rpl9	SNORA7A	RPL39P20	RPS7P4	RPS28P6	RPS6P25	Rpl11	RPL21P14	RPL36AP51	RPL36P14	rpl18a	Uba52	RPL7AP30	rpl30	Rpl37a	RPLP2P3	RPS2P17	rps19	Eef2	Rpl41	rps13	RPL17P18	RPL12P6	RPL4P4	Rps4x	RPS23	Rps11	RPS15P5	RPS10P7	RPS20	RPS3AP5	RPS15AP12	Rps21	Rpl10a	RPL10	RPL7P20	rpl3	rpl27a	rps12	RPS29P11	RPL31P17	Rpl35a
Peptide hormones	NCI_Pathway	Pcsk1	C5
Peptide ligand-binding receptors	NCI_Pathway	PRLHR	Agt	Gal	Gper	C5ar1	SST	Mc2r	Prlh	Nts	CCK	apln	DARC	POMC	Kiss1r	kiss1	oprl1	kng1	F2	pnoc	Aplnr	EIF2AK3
PERK regulated gene expression	NCI_Pathway	eif2s1	ATF4	hspa5	hsd17b4
Peroxisomal lipid metabolism	NCI_Pathway	crat	Acot8	Gstz1
Phenylalanine and tyrosine catabolism	NCI_Pathway	TAT	hgd	Pcbd1	QDPR	fah	PAH	hpd	PLA2G4A
Phosphoenolpyruvate and ADP react to form pyruvate and ATP	NCI_Pathway	phkg1
phospho-PLA2 pathway	NCI_Pathway	pkm2
Phosphorylase kinase activates glycogen phosphorylase	NCI_Pathway	PHKA2	Pygl	pygm	Phka1	CALM3	phkg2	PHKB	gyg1
Phosphorylated glycogen synthase catalyzes the addition of glucose residues to the non-reducing end of a (1,4)-alpha-D-glucose multimer when activated by glucose-6-phosphate	NCI_Pathway	Gys1	GYS2	gyg2	Cd3d
Phosphorylation of CD3 and TCR zeta chains	NCI_Pathway	csk	pag1	LCK	PTPRC	Cd3g	CD3E	Cd4	adk
Phosphorylation of cytosolic nucleosides by adenosine kinase	NCI_Pathway	dck
Phosphorylation of cytosolic nucleosides by deoxycytidine kinase	NCI_Pathway	Tk1
Phosphorylation of cytosolic nucleosides by thymidine kinase 1, soluble	NCI_Pathway	UCK1
Phosphorylation of cytosolic nucleosides by uridine-cytidine kinase 1	NCI_Pathway	Uck2
Phosphorylation of cytosolic nucleosides by uridine-cytidine kinase 2	NCI_Pathway	fbxo5
Phosphorylation of Emi1	NCI_Pathway	CDK1	Ccnb1	Plk1	dguok
Phosphorylation of mitochondrial nucleosides by thymidine kinase 2, mitochondrial	NCI_Pathway	cdk2
Phosphorylation of proteins involved in G1/S transition by active Cyclin E:Cdk2 complexes	NCI_Pathway	rb1	Ccna2
Phosphorylation of proteins involved in the G2/M transition by Cyclin A:Cdc2 complexes	NCI_Pathway	ccna1	CDK1	CDC26P1
Phosphorylation of the APC/C	NCI_Pathway	Cdc23	ANAPC2	anapc5	anapc7	ube2c	Anapc11	Ube2d1	Anapc1	CDK1	ANAPC10P1	ANAPC4	Ccnb1	CDC27	Plk1	Cdc16	UBE2E1	Rhoa
PI3K/AKT signalling	NCI_Pathway	mtor	Pdpk1	Trib3	RICTOR	Them4	Akt1	MLST8	ngf	FOXO3B
PKA activation	NCI_Pathway	GNAS
PKA activation in glucagon signalling	NCI_Pathway	CREB1
PKA-mediated phosphorylation of CREB	NCI_Pathway	MLXIPL
PKA-mediated phosphorylation of key metabolic factors	NCI_Pathway	Pfkfb1	Far2
Plasma membrane estrogen receptor signaling	NCI_Pathway	Gnb1	HBEGF	Gna15	Esr2	pelp1	Strn	igf1	Kras	MAPK11	GNA14	PLCB3	grb2	NRAS	gnai2	Rhoa	Gng2	Gna13	hras	Plcb1	Nos3	pik3ca	PIK3R1	GNAZ	Gnaq	Akt1	Msn	Kras	gnao1	Igf1r	mmp2	Mmp9	src	bcar1	Gna11	ESR1	Sos1	Gnai1	gnai3	gnao1	gnal	PLCB2	tgfa
Plasmalogen biosynthesis	NCI_Pathway	Gnpat	far1	AGPS	ITGB3
Platelet Aggregation (Plug Formation)	NCI_Pathway	fgb	itga2b	fga	Fgg	ngf
PLC-gamma1 signalling	NCI_Pathway	frs2	PLCG1	Plcg2
PLC-mediated hydrolysis of PIP2	NCI_Pathway	PLK4
PLK1 signaling events	NCI_Pathway	Bub1b	pak1	cdc25c	Tubg1	cenpe	Ccnb1	Tpt1	Plk1s1	nudc	Rock2	Rhoa	CDK1	CLSPN	Mlf1ip	Kif2a	Btrc	cdc25b	Tpx2	stag2	Ppp2ca	rab1a	aurka	Ect2	wee1	ppp1r12a	FBXW11	Cdc14b	fzr1	CDC20	c13orf34	fbxo5	gorasp1	GOLGA2	spc24	Ercc6l	Bub1	Ndc80	Plk1	Ninl	PPP2R1A	Spdya	Incenp	kif20a	Sgol1	PLK4
PLK2 and PLK4 events	NCI_Pathway	plk2	cdc25c
PLK3 signaling events	NCI_Pathway	CCNE1	CHEK2	tp53	plk3	PPIAL3
Plus-strand DNA synthesis	NCI_Pathway	pkmyt1
Polo-like kinase mediated events	NCI_Pathway	cdc25c	Plk1	wee1	gyg2
Polo-like kinase signaling events in the cell cycle	NCI_Pathway	plk2	plk3	Plk1
Poly{(1,4)-alpha-glucosyl} glycogenin reacts with n orthophosphates to form glycogenin and n D-glucose 1-phosphates	NCI_Pathway	Pygl	pygm	gyg1	paox
Polyamines are oxidized to amines, aldehydes and H2O2 by PAOs	NCI_Pathway	PRIM2
Polymerase switching	NCI_Pathway	RFC5	prim1	pold1	pold3	rfc2	rfc3	POLD2	rfc4	pola2	Pola1	Pold4	Pcna	Rfc1	Pcna
Polymerase switching on the C-strand of the telomere	NCI_Pathway	prim1	RFC5	rfc2	pold3	rfc4	Pola1	Rfc1	Pold4	rfc3	POLD2	pola2	PRIM2	pold1	TBCE
Post-chaperonin tubulin folding pathway	NCI_Pathway	Tbca	Tbcd	Tbcc	TBCB	MLXIPL
PP2A-mediated dephosphorylation of key metabolic factors	NCI_Pathway	Pfkfb1	CCT8P1
Prefoldin mediated transfer of substrate to CCT/TriC	NCI_Pathway	Tcp1	pfdn1	Cct3	Cct2	PFDN5	pfdn6	cct5	vbp1	CCT7	cct6a	pfdn4	pfdn2	cct4	star
Pregnenolone biosynthesis	NCI_Pathway	STARD5	Cyp11a1	RAD51
Presenilin action in Notch and Wnt signaling	NCI_Pathway	GSK3B	Wnt1	DVL1L1	Frat1	ppard	Adam10	Psenen	Fzd1	FBXW11	Lrp6	MAP3K7	CSNK2A1	Aph1b	Fos	Tle1	ctbp1	Nedd4	Hdac1	ccnd1	DTX1	Axin1	APC	Dkk1	ctnnb1	csnk1a1	Tab1	Hnf1a	Crebbp	Aph1a	Dkk2	notch1	Mapk1	Nkd1	Rbpj	kremen2	nlk	dll1	Aes	psen1	NCSTN	WIF1	Myc	Jun	PPP2R5D	Insr
Presynaptic phase of homologous DNA pairing and strand exchange	NCI_Pathway	Rpa3	RPA1	RPA2	Brca2	rad52	Mapk3
Process	NCI_Pathway	Tceb1
Processing of Capped Intron-Containing Pre-mRNA	NCI_Pathway	Polr2d	RPL36AP51	Mettl3	polr2c	hnrnpm	Hnrnpa2b1	polr2i	POLR2L	polr2g	Ncbp2	HNRNPL	polr2j	gtf2f2	Gtf2f1	Hnrnpc	Ncbp1	hnrnpd	rbmx	hnrnpr	hnrnpa3	POLR2B	HNRNPU	Pcbp2	hnrnph1	Hnrnpk	Polr2k	polr2h	POLR2A	PTBP1	Pcbp1	polr2e	hnrnpa1	hnrnpa0	Hnrnpf	RPA2
Processing of DNA double-strand break ends	NCI_Pathway	Rpa3	RPA1	xrcc5
Processing of DNA ends prior to end rejoining	NCI_Pathway	PRKDC	XRCC6	pold1
Processive synthesis on the C-strand of the telomere	NCI_Pathway	Pold4	pold3	Lig1	Pcna	POLD2	Lig1
Processive synthesis on the lagging strand	NCI_Pathway	Pold4	pola2	pold3	PRIM2	prim1	pold1	POLD2	Pcna	Pola1	Prodh
Proline catabolism	NCI_Pathway	oat	ALDH4A1	oat
Proline synthesis	NCI_Pathway	pycr1	ngf
Prolonged ERK activation events	NCI_Pathway	frs2	MUT
Propionyl-CoA catabolism	NCI_Pathway	mcee	PCCA	PCCB	Ptgis
Prostanoid hormones	NCI_Pathway	tbxas1	ptgs2	ptges3	TBXA2R
Prostanoid ligand receptors	NCI_Pathway	PTGER1	Ptgir	Gpr44	Ptgdr	PTGFR	Ptger3	Gnb1
Proteinase-activated receptor G (q) cascade	NCI_Pathway	Gng2	Gnaq
Proteogylcan syndecan-mediated signaling events	NCI_Pathway	Sdc3	sdc1	SDC2	Bche
Proteolytic cleavage of SNARE complex proteins	NCI_Pathway	slc36a1
Proton-coupled neutral amino acid transporters	NCI_Pathway	Slc36a2	Mapk3
Purine biosynthesis	NCI_Pathway	NME1-NME2	NME1-NME2	rrm2	RRM1	txnrd1	guk1	gmps	Gda
Purine catabolism	NCI_Pathway	Xdh	adk
Purine salvage reactions	NCI_Pathway	NT5C2	ADA	pnp	RRM1
Pyrimidine biosynthesis (interconversion)	NCI_Pathway	Cmpk1	NME1-NME2	Dtymk	txn	rrm2	NME1-NME2	CTPS	Dctd	Tyms	upb1
Pyrimidine catabolism	NCI_Pathway	DPYD	dpys	Cda
Pyrimidine salvage reactions	NCI_Pathway	UCK1	Tk1	UPP1	Nt5c1a	dck	Tymp	BSG
Pyruvate metabolism	NCI_Pathway	SdhB
Pyruvate metabolism and TCA cycle	NCI_Pathway	sdha	sdhc	Sdhd	Mapk14
RAC1 signaling pathway	NCI_Pathway	Rac1	Stat5a	ncf2	Atf2	ABI1	MAP3K1	Cfl1	MAPK9	pak1	Arhgdia	NCF1	CYFIP2	ACTR2	Arpc4	map2k4	map2k6	mapk8	Arhgap5	nox1	Jun	Map3k11	Abi2	CYBB	PIP5K1B	arpc3	Iqgap3	c3orf10	LIMK1	pak2	Stat3	Noxa1	nckap1	PLCB2	Cdh1	pip5k1a	Map2k7	CRK	PIP5K1C	ARPC1B	Arpc2	ARPC5	Map2k3	ctnnb1	Wasf1	Ctnna1	cyba	Actr3	BAIAP2
RAF activation	NCI_Pathway	Raf1	map2k1
RAF phosphorylates MEK	NCI_Pathway	ywhab	Raf1	Map2k2	PIAS2
Rapid glucocorticoid signaling	NCI_Pathway	MAPK9	gnal	Gnb1	Crh	mapk8	Gng2	MAPK11	Raf1
Ras signaling in the CD4+ TCR pathway	NCI_Pathway	Prkcb	hras	NRAS	Prkca	Fos	braf	Kras	map2k1	Mapk1	Map3k8	PTPN7	Raf1	Elk1	Kras	Egfr
Receptor-ligand binding initiates the second proteolytic cleavage of Notch receptor	NCI_Pathway	Notch3	Notch4	notch1	Adam10	GNAS
Receptor-ligand complexes bind G proteins	NCI_Pathway	Gng2	Gnb1	Mpg
Recognition and association of DNA glycosylase with site containing an affected purine	NCI_Pathway	Mutyh	ogg1	NTHL1
Recognition and association of DNA glycosylase with site containing an affected pyrimidine	NCI_Pathway	ccno	Smug1	tdg	Cetn2
Recruitment of mitotic centrosome proteins and complexes	NCI_Pathway	Cep110	tubb	Ninl	CEP72	TUBGCP6	Cep57	CLASP1	Sdccag8	Cep250	YWHAG	tuba1a	csnk1d	TUBGCP3	Tsga14	cep76	MAPRE1	Nde1	CDK5RAP2	TUBGCP2	Nek2	HSP90AA2	PAFAH1B1	fgfr1op	Prkar2b	Ofd1	CEP70	DYNC1H1	PCNT	PRKACA	Cenpj	CKAP5	haus2	Cep135	Akap9	cep152	cep63	DCTN3	Ywhae	dctn2	Tubg1	tubgcp4	Tubg2	CDK1	TUBB4	PLK4	csnk1e	Cep164	SSNA1
Recruitment of NuMA to mitotic centrosomes	NCI_Pathway	tubgcp4	tubgcp5	NUMA1	Tubg2	TUBGCP3	Tubg1	CDK1	TUBGCP2	TUBGCP6	Ccnb1	TP53BP1
Recruitment of repair and signaling proteins to double-strand breaks	NCI_Pathway	MDC1	H2AFX	ATM	Brca1	Slc27a5
Recycling of bile acids and salts	NCI_Pathway	Abcb11	Alb	Slc10a1	slco1b3	FABP6	Slc10a2	SLCO1A2	Baat	abcc3	SLCO1B1	eif2b1
Recycling of eIF2:GDP	NCI_Pathway	eif2b3	Eif2s2	eif2s3	eif2s1	EIF2B2	EIF2B5	Eif2b4	GLRX
Reduction of cytosolic ribonucleoside 5&#x27;-diphosphates to deoxyribonucleoside 5&#x27;-diphosphates (glutaredoxin)	NCI_Pathway	rrm2	RRM1	txn
Reduction of cytosolic ribonucleoside 5&#x27;-diphosphates to deoxyribonucleoside 5&#x27;-diphosphates (thioredoxin)	NCI_Pathway	rrm2	RRM1	GLRX	txn
Reduction of cytosolic ribonucleoside 5&#x27;-diphosphates to deoxyribonucleoside 5&#x27;-diphosphates by ribonucleotide reductase and glutaredoxin	NCI_Pathway	GSR	txnrd1	RRM1	txn
Reduction of nuclear ribonucleoside 5&#x27;-diphosphates to deoxyribonucleoside 5&#x27;-diphosphates by ribonucleotide reductase and thioredoxin	NCI_Pathway	txnrd1	Map2k7
Reelin signaling pathway	NCI_Pathway	pik3ca	Itgb1	Fyn	MAPT	dab1	CDK5R1	PAFAH1B1	PIK3R1	GRIN2B	rap1a	crkl	Rapgef1	lrpap1	Grin2a	Akt1	mapk8	cbl	GSK3B	Map3k11	Nck2	reln	Itga3	LRP8	MAPK8IP1	Arhgef2	Vldlr	CDK5	map1b	Stat5a
Regulated proteolysis of p75NTR	NCI_Pathway	nfkb1	Ngfr	ADAM17	traf6	Psenen	Psmb1
Regulation of activated PAK-2p34 by proteasome mediated degradation	NCI_Pathway	Psmd11	Psme2	Psmb10	RPS27AP11	psmd12	PSMC2	Psma4	psmb2	psmb7	psmc4	psma5	psme1	Psmd14	Psmd13	PSMF1	psmd5	Psma7	Psma3	psmc5	Psmd8	psmc3	psmd4	PSMB5	Psme3	psmb9	PSMD1	Psma1	psmd9	Psma2	psmc1	Psmd3	PSMB4	PSMB3	psmd6	psmd2	psmd7	PSMA6	psmc6	Psmb6	PSMB8	psmd10	PSMA6	psmc4	Psme2	psme1	PSMB5	Psme3	psmd10
Regulation of Androgen receptor activity	NCI_Pathway	nr3c1	kat2b	src	HSP90AA2	SENP1	Hdac7	KLK2	nr2c1	Mdm2	cebpa	Crebbp	foxo1	smarca2	RXRA	Pde9a	SPDEF	NR2C2	smarce1	mapk8	egr1	RXRG	POU2F1	Myst2	Jun	EP300	REL	Hdac1	SMARCC1	Tmprss2	kat5	Ncoa1	AR	Carm1	gnb2l1	Rchy1	DNAJA1	TRIM24	Sry	zmiz2	map2k6	ncoa2	Mapk14	GATA2	Appbp2	HOXB13	EHMT2	KLK3	PKN1
Regulation of APC/C activators between G1/S and early anaphase	NCI_Pathway	fbxo5	Anapc11	anapc5	Cdc16	CDK1	CDC27	ANAPC2	Ube2d1	Cdc23	Anapc1	anapc7	CDC26P1	ANAPC10P1	ube2c	Ccnb1	CDC20	ANAPC4	cdk2	UBE2E1	pak2
Regulation of Apoptosis	NCI_Pathway	NKX2-2
Regulation of beta-cell development	NCI_Pathway	Onecut3	neurog3	onecut1	nkx6-1	Pdx1
Regulation of CDC42 activity	NCI_Pathway	Ralbp1	ARHGEF6	arhgap1	Arhgef7	BCAR3	ARHGAP17	Arhgdia	itsn1	GIT1	Vav2	CDC42	NME1-NME2	dock9	dock10	Spata13	Itsn2	Vav3	Dock6	Dock11	DNMBP	PLCG1	SLC26A10	RACGAP1P	Fgd1	MCF2	Mcf2l	Ngef	APC	Farp2	Orc2l
Regulation of C-MYC	NCI_Pathway	supt7l	TAF9	taf10	PPP2R5A	kat2a	Axin1	ZBTB17	supt3h	kat5	Ruvbl2	Pin1	GSK3B	Ppp2ca	huwe1	trrap	max	ACTL6A	EP300	Skp2	Taf12	Ruvbl1	Crebbp	nfya
Regulation of Commissural axon pathfinding by Slit and Robo	NCI_Pathway	slit2	RPS27AP11
Regulation of cytoplasmic and nuclear SMAD2/3 signaling	NCI_Pathway	Mapk3	ube2i	SMAD4	smad2	Mapk1	Ctdsp1	Ctdsp2	NUP153	MAP3K1	pias4	CTDSPL	Nup214	ppm1a	CALM3	KPNB1	kpna2	TGFBRAP1	aaas
Regulation of DNA replication	NCI_Pathway	hnf4g
Regulation of gene expression in beta cells	NCI_Pathway	Foxa2	IAPP	Foxa3	NKX2-2	mafa	Pdx1	slc2a2	foxo1	INS	nkx6-1	onecut1
Regulation of gene expression in early pancreatic precursor cells	NCI_Pathway	Ptf1a	Pdx1	FGF10	Onecut3	nkx6-1	neurog3
Regulation of gene expression in endocrine-committed (NEUROG3+) progenitor cells	NCI_Pathway	neurod1	Insm1	NKX2-2	neurog3
Regulation of gene expression in late stage (branching morphogenesis) pancreatic bud precursor cells	NCI_Pathway	notch1	Onecut3	onecut1	HES1	IGFBP5
Regulation of Insulin Secretion	NCI_Pathway	Kcnj11	adcy8	Abcc8	Syt5	vamp2	Marcks
Regulation of Insulin Secretion by Acetylcholine	NCI_Pathway	vamp2	Syt5	Prkca	CHRM3	INS	Ffar1
Regulation of Insulin Secretion by Fatty Acids Bound to GPR40 (FFAR1)	NCI_Pathway	Syt5
Regulation of Insulin Secretion by Glucagon-like Peptide-1	NCI_Pathway	Kcnj11	vamp2	GCG	Akap5	Abcc8	Glp1r	Iqgap1	GNAS	adcy8	INS	TBL1X
Regulation of Insulin-like Growth Factor (IGF) Activity by Insulin-like Growth Factor Binding Proteins (IGFBPs)	NCI_Pathway	igfbp2	IGFBP1	Ctsl1	KLK3	Igfbp6	Igfbp3	Igfbp4	Igfals	Pappa	Plg	F2	INS
Regulation of Lipid Metabolism by Peroxisome proliferator-activated receptor alpha (PPARalpha)	NCI_Pathway	RXRA	ppara	Cpt1a	Tbl1xr1	Mttp	acadm	PSMB4
Regulation of nuclear SMAD2/3 signaling	NCI_Pathway	Ncoa1	Cited1	Skil	E2f5	ZBTB17	GATA3	IL10	vdr	nr3c1	AR	kat2b	TGIF2	kat2a	Crebbp	Jun	COL1A2	Atf2	cbfb	FOXO3B	SMAD4	smad2	ncoa2	Ifnb1	hspa8	E2F4	Runx1	FOXO4	NKX2-5	Sp1	ATF3	Sin3b	MYOD1	MED15	Tgif1	ctbp1	RUNX3	max	Foxg1	CREB1	sap18	Sp3	Pias3	cdk2	Hdac1	RBBP4	foxo1	mef2c	tfe3
Regulation of ornithine decarboxylase (ODC)	NCI_Pathway	psmc6	Psme2	PSMB3	psmd7	psmc1	Psma4	psmd10	PSMF1	psmd5	Psmb10	psmd2	PSMB8	Psmd14	psmb9	psmd12	psmc5	psmb7	Psmd8	Psma1	psmd9	psmc4	Psma7	psme1	Psmd3	Psmb1	PSMC2	psma5	psmb2	Psmd11	Psmb6	PSMB5	psmc3	PSMD1	Psmd13	Psma3	PSMA6	psmd6	psmd4	Psma2	Psme3	Odc1	AZIN1	nqo1	ARHGAP10
Regulation of p38-alpha and p38-beta	NCI_Pathway	Rac1	Fgr	map2k4	CCM2	CDC42	Tab1	MAPK11	ripk1	lyn	Mapk14	pak1	Pak3	rala	DUSP8	PRKG1	map3k12	ralb	Map2k3	MAP3K3	HCK	dusp1	LCK	yes1	Dusp10	map2k6	Fyn	src	traf6	BLK	DUSP16	Map2k3
Regulation of PAK-2p34 activity by PS-GAP/RHG10	NCI_Pathway	pak2	Pdk2
Regulation of pyruvate dehydrogenase complex (PDC)	NCI_Pathway	Dld	Dlat	Pdhx	pdha1	Pdhb	FANCI
Regulation of RAC1 activity	NCI_Pathway	dock2	SLC26A10	ARHGAP17	Rasgrf2	MCF2	TIAM1	Ngef	DEF6	abr	elmo1	ABI1	Dock6	Ralbp1	VAV1	Arhgef2	trio	RACGAP1P	Vav3	ARHGEF6	Spata13	chn2	Prex2	arhgap1	Chn1	Sos1	Rac1	prex1	Bcr	Kalrn	NME1-NME2	Vav2	Eps8	Arhgef7	TIAM2	rap1gds1	DOCK1	Arhgdia	Arhgap9	ywhab
Regulation of retinoblastoma protein	NCI_Pathway	E2F1	E2F2	cebpa	Ccnd3	Abl1	smarca4	cbx4	Cebpb	Tgfb2	Cdkn1b	HDAC3	Hdac1	ELF1	dnmt1	gsc	MYOD1	Mapk14	RBBP4	Cdk6	Suv39h1	UBTF	ATF7	Atf2	runx2	Tbp	Pmf1	ctbp1	cdk2	CCNE1	Mdm2	Crebbp	CSF2	Ppp2ca	CDK4	MET	EP300	SPI1	rbp2	PAX3	sirt1	ccnd1	MAPK9	Skp2	sftpd	taf1	mef2c	cdkn1a	TFDP1
Regulation of RhoA activity	NCI_Pathway	PLEKHG6	SRGAP1	Prr5	Bcr	ARHGEF10	ARHGEF10L	Arhgdia	Grlf1	DLC1	Vav3	arhgef17	Ngef	Arap1	arhgap6	FARP1	Ect2	abr	net1	arhgef12	Arhgef15	DEF6	Arhgdig	ophn1	arhgdib	Rhoa	Cdkn1b	Arhgef2	SLC26A10	Mcf2l	OBSCN	Arhgap5	Arap3	Arhgap9	Arhgef5	MCF2	akap13	myo9b	VAV1	Vav2	Arhgef1	ARHGEF3	arhgef18	trio	Arhgap4	Grk1
Regulation of Telomerase	NCI_Pathway	mtor	HSP90AA2	ACD	Smg6	HUS1	max	Sp1	Fos	xrcc5	Mapk3	Abl1	wrn	IFNAR2	ESR1	sap18	ATM	Mapk1	IFNG	E2F1	egf	TERF2IP	irf1	rad9a	nbn	NR2F2	Ywhae	Myc	Akt1	ncl	RPS6KB1	Cdkn1b	Tgfb1	ccnd1	POT1	Wt1	rbbp7	Terf2	HDAC2	Smad3	Il2	PIF1	TINF2	Rad50	Parp2	Jun	Sin3a	smg5	ptges3
Regulation of the Fanconi anemia pathway	NCI_Pathway	fancd2	RPS27AP11	Usp1	ZBTB32	Dio3
Release	NCI_Pathway	diablo
Release of apoptotic factors from the mitochondria	NCI_Pathway	cycs	EIF4EBP1
Release of eIF4E	NCI_Pathway	mtor	rheb	eif4e	MLST8	proc
Removal of aminoterminal propeptides from gamma-carboxylated proteins	NCI_Pathway	pros1	F10	f7	f9	PROZ	gas6	Furin	F2	pold1
Removal of DNA patch containing abasic residue	NCI_Pathway	POLD2	Pold4	pold3	apex1	POLB	fen1	psmd9
Removal of licensing factors from origins	NCI_Pathway	orc3l	Orc2l	Orc5l	ORC6L	Mcm7	Mcm3	RPS27AP11	Psmb1	PSMC2	Psma7	psmd4	Psmd14	psmb9	CDT1	Mcm6	Mcm4	mcm10	Psmd13	psmc5	Psmd8	psmd6	psmc4	psmd5	psmc1	Orc4l	Mcm5	psmd12	PSMB3	Psme2	psme1	PSMB5	gmnn	Psmd11	Psmb6	psmd2	Psmb10	psmc3	psmd7	Psme3	Psma4	PSMD1	psmd10	Psmd3	psmc6	Mcm2	PSMB4	psmb2	Psma3
Removal of the Flap Intermediate	NCI_Pathway	pold1	PRIM2	fen1	Pold4	Pcna	Pola1	pold3	Dna2	RPA1	RPA2	prim1	POLD2	Rpa3	RPA2
Removal of the Flap Intermediate from the C-strand	NCI_Pathway	Dna2	fen1	pold3	Pold4	Rpa3	RPA1	POLD2	pold1	Pcna	RPA1
Repair synthesis for gap-filling by DNA polymerase in TC-NER	NCI_Pathway	RPA2	Rfc1	rfc2	pole2	Pcna	pole	pold3	pold1	Rpa3	RFC5	rfc3	Pold4	rfc4	POLD2	pold3
Repair synthesis of patch ~27-30 bases long by DNA polymerase	NCI_Pathway	rfc2	pold1	RPA1	RFC5	rfc4	pole	POLD2	Rpa3	Pold4	rfc3	RPA2	Rfc1	Pcna	pole2	pold3
Resolution of AP sites via the multiple-nucleotide patch replacement pathway	NCI_Pathway	POLD2	Lig1	pold1	Pold4	apex1	POLB
Resolution of AP sites via the single-nucleotide replacement pathway	NCI_Pathway	Xrcc1	LIG3	Lig1
Resolution of D-loop structures through Holliday junction intermediates	NCI_Pathway	Rac1
Retinoic acid receptors-mediated signaling	NCI_Pathway	CDK1	PRKACA	cdk7	Mapk1	HDAC3	ncor2	Akt1	ncoa2	Mapk3	RXRA	NCOA3	rara	PRKCG	Nrip1	Ncoa1	Prkca	Crebbp	ccnh	Mnat1	EP300	mapk8	Hdac1	RXRG	vdr	Mapk14	RBP1	DNM1
Retrograde neurotrophin signalling	NCI_Pathway	DNAL4	ngf	Sh3gl2	AP2A1	Ap2a2	Pom121
Reverse Transcription of HIV RNA	NCI_Pathway	Tymp
Reversible phosphorolysis of pyrimidine nucleosides by thymidine phosphorylase	NCI_Pathway	UPP1
Reversible phosphorolysis of pyrimidine nucleosides by uridine phosphorylase 1	NCI_Pathway	NME1-NME2
Reversible phosphorylation of cytosolic nucleoside diphosphates by nucleoside diphosphate kinase A hexamer	NCI_Pathway	NME1-NME2
Reversible phosphorylation of cytosolic nucleoside diphosphates by nucleoside diphosphate kinase A,B heterohexamer	NCI_Pathway	NME1-NME2	NME1-NME2
Reversible phosphorylation of cytosolic nucleoside diphosphates by nucleoside diphosphate kinase B hexamer	NCI_Pathway	nme3
Reversible phosphorylation of cytosolic nucleoside diphosphates by nucleoside diphosphate kinase C hexamer	NCI_Pathway	Ak1
Reversible phosphorylation of cytosolic nucleoside monophosphates by adenylate kinase 1	NCI_Pathway	AK5
Reversible phosphorylation of cytosolic nucleoside monophosphates by adenylate kinase 5	NCI_Pathway	Dtymk
Reversible phosphorylation of cytosolic nucleoside monophosphates by deoxythymidylate kinase (thymidylate kinase)	NCI_Pathway	guk1
Reversible phosphorylation of cytosolic nucleoside monophosphates by guanylate kinase 1	NCI_Pathway	Cmpk1
Reversible phosphorylation of cytosolic nucleoside monophosphates by UMP-CMP kinase	NCI_Pathway	Nme4
Reversible phosphorylation of mitochondrial nucleoside diphosphates by nucleoside diphosphate kinase D, mitochondrial hexamer	NCI_Pathway	ak2
Reversible phosphorylation of mitochondrial nucleoside monophosphates by adenylate kinase 2	NCI_Pathway	PIP5K1C
Rev-mediated nuclear export of HIV-1 RNA	NCI_Pathway	rae1	Nup210	nup50	Nup160	RANGAP1	xpo1	nup107	NUP62	Ran	NUP43	aaas	NUP93	NUP54	NUP153	nup205	NUPL2	Nup133	ranbp2	Nup214	Nup88	NUP85	Nup155	NUP188	NUP37	RANBP1	TPR	nup35	PPIAL3
RhoA signaling pathway	NCI_Pathway	ezr	ppp1r12a	Cfl1	PKN1	Pard6a	Fos	PIP5K1B	Limk2	ROCK1P1	map2k4	LIMK1	slc9a1	Atf2	Msn	Rock2	mapk8	cdk2	Sh3gl2	tln1	PRKCZ	pip5k1a	rdx	Map2k3	Diaph1	vcl	Cdkn1b	ACTA1	Mkl1	srf	CDC42	PTENP1	Rhoa	myl2	Pkn2	map2k6	SLC9A3	cyr61	Mapk12	F2rl2	arhgef11
Ribonucleotide salvage	NCI_Pathway	ampd2	ADA	adk	NT5C2	Ampd1	pnp	hprt1	ampd3	rps13
Ribosomal scanning and start codon recognition	NCI_Pathway	RPS15AP12	RPS27P13	RPS9P4	rps12	RPS15P5	Eif4g1	Eif3e	rps24	Rps5	EIF3CL	eif3d	eif3b	RPS4Y1	EIF3J	EIF4B	RPS25	Fau	eif3g	RPS27AP11	Rps4x	Rps11	Eif4a2	Eif4h	EIF5	EIF3A	Rps21	EIF1AX	eif3k	RPS6P25	EIF3F	RPS18P12	RPS26P8	EIF4A1P4	eif2s3	RPSA	Rps14	eif3i	Eif2s2	RPS23	rps17	rps19	eif2s1	RPS3AP5	RPS29P11	rps3	RPS20	RPS8P10	EIF3H
RNA Pol II CTD phosphorylation and interaction with CE	NCI_Pathway	polr2i	polr2g	gtf2h4	ercc3	polr2j	gtf2f2	GTF2H2C	polr2c	POLR2B	POLR2F	POLR2A	POLR2L	GTF2H1	ccnh	Polr2k	Polr2d	polr2h	cdk7	polr2e	Gtf2f1	RNGTT	Rnmt	ERCC2	Mnat1	Rnmt	ERCC2	GTF2H2C	POLR2B	ccnh	polr2i	POLR2A	gtf2h4	GTF2H1	Polr2k	Polr2d	polr2e	POLR2L	gtf2f2	ercc3	polr2h	polr2g	Gtf2f1	POLR2F	polr2j	GTF2H3	Mnat1	polr2c	RNGTT
RNA Polymerase I Chain Elongation	NCI_Pathway	GTF2H1	ERCC2	Taf1a	polr1a	polr2h	GTF2H3	Mnat1	Cbx3	UBTF	polr1c	gtf2h4	GTF2H2C	Polr1b	ccnh	ercc3	cdk7	Taf1b	POLR1D	Taf1c	cdk7
RNA Polymerase I Promoter Clearance	NCI_Pathway	Taf1c	POLR1D	ccnh	polr1c	Rrn3	polr2h	GTF2H3	Taf1b	polr1a	Polr2k	gtf2h4	ERCC2	GTF2H1	Mnat1	GTF2H2C	Polr1b	ercc3	UBTF	Taf1a	Taf1a
RNA Polymerase I Promoter Escape	NCI_Pathway	polr1c	GTF2H3	ercc3	polr1a	ccnh	cdk7	UBTF	Taf1c	Rrn3	polr2h	ERCC2	GTF2H1	POLR1D	Polr1b	Mnat1	Polr2k	gtf2h4	GTF2H2C	Taf1b	Mapk3
RNA Polymerase I Promoter Opening	NCI_Pathway	Hist1h4c	UBTF	mbd2	polr1a
RNA Polymerase I Transcription	NCI_Pathway	polr1c	ercc3	UBTF	Taf1c	ERCC2	Polr2k	polr2h	cdk7	gtf2h4	ccnh	Mnat1	Taf1a	POLR1D	GTF2H1	GTF2H2C	Taf1b	Polr1b	GTF2H3	ERCC2
RNA Polymerase I Transcription Initiation	NCI_Pathway	Mnat1	cdk7	POLR1D	Taf1c	TTF1	Polr2k	ccnh	Taf1a	EHMT2	GTF2H1	Polr1b	ercc6	GTF2H2C	UBTF	kat2b	polr2h	Taf1b	polr1a	GTF2H3	polr1c	Rrn3	gtf2h4	ercc3	ccnh
RNA Polymerase I Transcription Termination	NCI_Pathway	Taf1c	Polr2k	gtf2h4	GTF2H2C	UBTF	POLR1D	GTF2H1	Taf1a	TTF1	Polr1b	ERCC2	Mnat1	polr2h	cdk7	ercc3	Taf1b	polr1a	GTF2H3	polr1c	Ptrf	Polr2d
RNA Polymerase II HIV-1 Promoter Escape	NCI_Pathway	polr2g	Gtf2f1	taf5	GTF2E2	ercc3	POLR2B	POLR2F	polr2h	POLR2L	polr2j	Taf11	Gtf2b	gtf2h4	cdk7	polr2i	polr2c	Taf12	TAF4	Polr2k	taf1	TAF9	taf13	GTF2A2	ERCC2	ccnh	GTF2H1	Taf4b	Mnat1	GTF2H2C	gtf2a1	polr2e	POLR2A	gtf2f2	Tbp	TAF6	taf10	GTF2E1	GTF2H3	TAF9
RNA Polymerase II Promoter Escape	NCI_Pathway	taf13	Gtf2b	GTF2H2C	POLR2L	gtf2a1	POLR2B	polr2h	gtf2f2	Gtf2f1	polr2g	TAF6	Taf11	GTF2E2	ccnh	POLR2A	Taf4b	TAF4	taf5	GTF2E1	Mnat1	ercc3	Polr2k	POLR2F	Polr2d	polr2c	Tbp	taf10	gtf2h4	ERCC2	taf1	Taf12	GTF2A2	cdk7	polr2i	polr2e	polr2j	GTF2H3	GTF2H1	Polr2k
RNA Polymerase II Transcription	NCI_Pathway	polr2i	polr2e	Gtf2f1	Tbp	taf1	TAF6	Taf4b	taf5	ERCC2	ercc3	POLR2F	Polr2d	polr2h	taf13	Mnat1	TAF4	gtf2a1	POLR2A	Taf12	Taf11	GTF2A2	GTF2E2	GTF2H1	ccnh	polr2c	polr2j	taf10	TAF9	GTF2E1	gtf2h4	POLR2L	gtf2f2	Gtf2b	POLR2B	polr2g	GTF2H3	cdk7	GTF2H2C	tceb3
RNA Polymerase II Transcription Elongation	NCI_Pathway	Polr2d	gtf2f2	Mnat1	Ell	Tceb1	rdbp	th1l	Polr2k	POLR2L	gtf2h4	ercc3	SUPT16HP	Ssrp1	ccnt1	Gtf2f1	GTF2H3	Ncbp1	Whsc2	polr2h	ccnh	GTF2H2C	Supt4h1	Tceb2	Ccnt2	polr2i	polr2e	POLR2A	polr2j	Ncbp2	GTF2H1	Ctdp1	cdk9	polr2g	Tcea1	cobra1	POLR2B	POLR2F	polr2c	ERCC2	cdk7	gtf2f2
RNA Polymerase II Transcription Initiation	NCI_Pathway	Taf12	gtf2a1	polr2g	taf1	taf10	gtf2h4	ERCC2	ercc3	Polr2d	polr2j	Taf4b	taf13	Mnat1	POLR2B	POLR2A	POLR2L	polr2c	Tbp	TAF9	Taf11	taf5	Gtf2b	GTF2E1	POLR2F	GTF2A2	GTF2H1	GTF2H2C	polr2i	Gtf2f1	TAF6	cdk7	Polr2k	polr2h	TAF4	GTF2E2	GTF2H3	ccnh	polr2e	polr2h
RNA Polymerase II Transcription Initiation And Promoter Clearance	NCI_Pathway	gtf2h4	polr2e	taf13	GTF2H3	Gtf2f1	GTF2E2	GTF2H1	gtf2a1	Taf12	TAF9	Taf11	taf5	GTF2A2	GTF2H2C	POLR2A	polr2j	gtf2f2	taf1	TAF6	TAF4	GTF2E1	ccnh	POLR2F	Tbp	Gtf2b	cdk7	POLR2L	taf10	Mnat1	ercc3	POLR2B	Polr2k	Polr2d	polr2i	polr2c	polr2g	Taf4b	ERCC2	Polr2k
RNA Polymerase II Transcription Pre-Initiation	NCI_Pathway	gtf2f2	Gtf2f1	Taf12	TAF6	taf5	GTF2H2C	gtf2a1	polr2e	polr2c	polr2j	Taf4b	GTF2H1	polr2h	taf13	ERCC2	Polr2d	polr2i	TAF4	TAF9	Gtf2b	cdk7	POLR2B	POLR2A	POLR2L	polr2g	taf1	GTF2A2	ccnh	ercc3	taf10	GTF2E2	gtf2h4	GTF2H3	Mnat1	POLR2F	Tbp	Taf11	GTF2E1	POLR2L
RNA Polymerase III Chain Elongation	NCI_Pathway	polr3b	Polr3h	POLR3E	lzts1	Polr2k	polr2h	polr2e	POLR2F	POLR3F	polr3d	Polr3a	Polr2k
RNA Polymerase III Transcription	NCI_Pathway	POLR2L	Polr3a	polr3d	lzts1	polr3b	POLR2F	polr2h	polr2e	Polr3h	POLR3E	POLR3F	Tbp
RNA Polymerase III Transcription Initiation	NCI_Pathway	GTF3C5	gtf3c4	Gtf3c2	POLR2F	POLR2L	Polr2k	BRF1	polr3b	polr3d	lzts1	polr2e	POLR3F	Polr3a	GTF3C1	BDP1	Polr3h	Gtf3c3	polr2h	POLR3E	POLR2L
RNA Polymerase III Transcription Initiation From Type 1 Promoter	NCI_Pathway	polr2h	BDP1	Tbp	GTF3C1	polr2e	Gtf3a	Polr3a	Polr2k	POLR2F	polr3d	GTF3C5	gtf3c4	polr3b	lzts1	Gtf3c3	Gtf3c2	BRF1	Polr3h	POLR3E	POLR3F	Polr2k
RNA Polymerase III Transcription Initiation From Type 2 Promoter	NCI_Pathway	BDP1	POLR2F	BRF1	Gtf3c2	polr3d	POLR3F	GTF3C5	gtf3c4	polr2e	polr3b	polr2h	Tbp	POLR3E	lzts1	GTF3C1	Gtf3c3	POLR2L	Polr3h	Polr3a	POLR2F
RNA Polymerase III Transcription Initiation From Type 3 Promoter	NCI_Pathway	polr3d	Polr2k	polr2e	POLR3E	snapc1	BDP1	Polr3a	Snapc2	polr2h	Tbp	POLR3F	Brf2	Polr3h	SNAPC3	POU2F1	polr3b	lzts1	Snapc5	POLR2L	ZNF143	Snapc4	polr2h
RNA Polymerase III Transcription Termination	NCI_Pathway	Polr3h	polr2e	POLR3E	POLR3F	SSB	nfix	nfib	Nfia	Polr3a	lzts1	POLR2F	polr3d	nfic	polr3b	Polr2k	POLR2L	slit2
Role of Abl in Robo-Slit signaling	NCI_Pathway	Gpc1	Robo1	ncor2
Role of Calcineurin-dependent NFAT signaling in lymphocytes	NCI_Pathway	Bad	Akap5	Ywhae	Mef2d	NFATC2	Casp3	EP300	ywhah	Cabin1	Ppp3r1	Mapk14	CALM3	ppp3ca	CSNK2A1	bax	fkbp1a	Ywhaz	Crebbp	PRKCH	FKBP8	kpna2	KPNB1	rcan2	ywhab	Ppp3cb	Prkce	prkcd	MAPK9	CAMK4	mapk8	PRKCQ	Map3k8	Prkca	BCL2	PRKCG	NFATC3	PRKCZ	Ran	YWHAG	csnk1a1	pim1	RCAN1	MAP3K1	Mapk3	nfatc1	GSK3B	xpo1	ywhaq
RXR and RAR heterodimerization with other nuclear receptor	NCI_Pathway	Abca1	vdr	RXRA	THRB	Tnf	Ncoa1	BCL2	Nr1h2	med1	RPS6KB1	Thra	nr1h4	Tgfb1	pparg	FAM120B	ppard	RXRG	ppara	Nr1h3	NR4A1	Sphk1
S1P1 pathway	NCI_Pathway	Kdr	PLCB2	gnai2	ptgs2	ITGAV	VEGFA	gnao1	Gnai1	gnai3	gnao1	Rac1	ITGB3	GNAZ	PLCG1	Sphk1	s1pr1	Mapk1	Rhoa	Pdgfrb	Abcc1	Gna12
S1P2 pathway	NCI_Pathway	Gna11	Jun	mapk8	Elk1	pak1	s1pr2	Cdh5	gnao1	GNAZ	Mapk3	gnai2	Gnaq	Fos	gnai3	Mapk1	Mapk14	Rac1	Rhoa	Irs1	Gna15	Gna13	Gnai1	gnao1	GNA14	src
S1P3 pathway	NCI_Pathway	Gnaq	GNA14	Gna15	ITGB3	gnai3	GNAZ	Pdgfrb	Akt1	gnao1	s1pr1	Gnai1	gnai2	Mapk3	Gna13	s1pr2	S1pr3	ITGAV	Gna11	Cxcr4	Akt3	Rhoa	Flt1	Mapk1	Gna12	jak2	Rac1	VEGFA	gnao1	Gna12
S1P4 pathway	NCI_Pathway	Gna13	Gnai1	gnai3	GNAZ	S1pr4	Mapk3	PLCG1	Rhoa	gnai2	gnao1	S1pr5	CDC42	Mapk1	gnao1	Rhoa
S1P5 pathway	NCI_Pathway	Gnai1	GNAZ	Gna12	gnao1	gnai3	gnai2	S1pr5	gnao1	rheb
S6K1 signalling	NCI_Pathway	eef2k	EIF4B	RPS6KB1	RPS6P25	Psmb1
S6K1-mediated signalling	NCI_Pathway	RPS6KB1	mtor	MLST8	Eif4g1
SCF(Skp2)-mediated degradation of p27/p21	NCI_Pathway	Psmd13	psmd12	PSMB3	Psmd8	Psma1	Psmb6	Skp1	Cul1	Psmb10	Psma7	psmc3	psmb7	Psme2	PSMB8	psmb9	PSMD1	PSMB4	Psmb1	PSMA6	psmc4	Psma2	PSMB5	Psme3	Psmd14	psmd10	psmd6	psmd4	psmd7	psme1	Psma3	PSMC2	psma5	Psma4	psmc5	psmd9	Psmd11	psmc1	Psmd3	cdk2	psmb2	PSMF1	psmc6	psmd5	psmd2	cks1b	Cfl1
SCF-beta-TrCP mediated degradation of Emi1	NCI_Pathway	Psmd8	Psme2	Psmb10	psma5	Cul1	Psmd13	Psma3	psmd9	psmd6	PSMC2	PSMB8	Skp1	psmb2	PSMF1	PSMA6	Psmb6	psmc3	PSMB5	Psme3	psmd10	psmb7	psmc4	psmd2	Psma2	psmc1	Btrc	psmc6	psmd5	psmb9	PSMD1	psmd4	psme1	Psmd14	Psma4	PSMB4	PSMB3	Psma1	Psmd11	psmd7	RPS27AP11	psmd12	psmc5	Psma7	Psmd3	RPS27AP11
Sema3A PAK dependent Axon repulsion	NCI_Pathway	LIMK1	Fes	Fyn	Sema3a	tln1
SEMA3A-Plexin repulsion signaling by inhibiting Integrin adhesion	NCI_Pathway	Farp2	PIP5K1C	RND1	Sema3a	Fyn	rras	Fes	SEMA4D
Sema4D in semaphorin signaling	NCI_Pathway	ERBB2	PTPRC	CD72	MET	ERBB2
Sema4D induced cell migration and growth-cone collapse	NCI_Pathway	RND1	arhgef11	myl6	SEMA4D	arhgef12
Sema4D mediated inhibition of cell attachment and migration	NCI_Pathway	Grlf1	RND1	Rhoa	MET	SEMA4D	rras	Sema3a
Semaphorin interactions	NCI_Pathway	Fes	Fyn	Aanat
Serotonin and melatonin biosynthesis	NCI_Pathway	ddc	Rims1
Serotonin Neurotransmitter Release Cycle	NCI_Pathway	cplx1	vamp2	Syt1	SLC18A2	rab3a	Shc1
SHC activation	NCI_Pathway	INS	Insr
Shc events in EGFR signaling	NCI_Pathway	Sos1	Egfr	egf	Shc1	Sos1
SHC-mediated signalling	NCI_Pathway	Shc1	Shc1
Signal attenuation	NCI_Pathway	INS	Sos1	Grb10	Shc1	Insr	Mapk3	Zfyve16
Signaling by Aurora kinases	NCI_Pathway	aurka	Aurkb	Cdc16
Signaling by BMP	NCI_Pathway	ski	SMAD4	bmp2	Lrig1
Signaling by EGFR	NCI_Pathway	Sos1	Egfr	egf	Insr
Signaling by Insulin receptor	NCI_Pathway	INS	Notch4
Signaling by Notch	NCI_Pathway	notch1	NOTCH2	Notch3	PDGFB
Signaling by PDGF	NCI_Pathway	Pdgfrb	Furin	plat	Pdgfra	slit2
Signaling by Robo receptor	NCI_Pathway	Robo1	Gpc1	Tgfbr2
Signaling by TGF beta	NCI_Pathway	ski	Furin	Tgfb1	tgfbr1	SMAD4	Cxadr
Signaling events activated by Hepatocyte Growth Factor Receptor (c-Met)	NCI_Pathway	grb2	CRK	Stat3	Gab1	pak1	MET	ctnnb1	pik3ca	GLMN	Fos	INPPL1	PTK2	Sos1	pxn	Pdpk1	Nck1	hras	Mapk1	src	rap1a	Ranbp9	DOCK1	Bad	Map2k2	map2k4	Shc1	Raf1	cbl	Elk1	Map4k1	PTENP1	Ranbp10	sh3kbp1	Hgs	Rapgef1	Hgf	mapk8	Ptpn11	Rasa1	crkl	Rap1b	Ptprj	map2k1	INPP5D	Ptk2b	BAG1	RPS6KB1	map3k5
Signaling events mediated by HDAC Class I	NCI_Pathway	Gata1	RANGAP1	RBBP4	sirt3	Chd3	tfcp2	SIRT5	kat2b	HDAC3	ncor2	Ran	ranbp2	Tnfrsf1a	sirt7	MBD3	mbd2	Hdac5	SUMO1P3	max	Chd4	MBD3L2	nr2c1	Hdac8	nfkb1	Ncor1	ube2i	Hdac1	wdr77	Hdac7	sirt4	SIRT6	EP300	Hdac6	prmt5	yy1	Smurf1	Hdac10	sirt1	Sirt2	Gatad2a	HDAC2	xpo1	hdac9	smad7	rbbp7	Gatad2b	Sin3b	SAP30
Signaling events mediated by HDAC Class II	NCI_Pathway	Tubb2a	ADRBK1	SUMO1P3	ranbp2	ANKRA2	RFXANK	Hdac7	ESR1	RANGAP1	CAMK4	Hdac10	nr3c1	tuba1b	Bcl6	Hdac5	GATA2	HDAC3	Ywhae	BCOR	mef2c	srf	hdac4	ube2i	ywhab	Hdac6	ncor2	Ran	hdac9	HSP90AA2	Gata1	HDAC11	xpo1	Gng2	hdac4
Signaling events mediated by HDAC Class III	NCI_Pathway	bax	Mef2d	FOXO4	HIST1H1E	MYOD1	EP300	Sirt2	Hist1h4c	acss2	tuba1b	sirt1	foxo1	sirt7	ACSS1	FOXO3B	kat2b	tp53	Fhl2	Ppargc1a	sirt3	cdkn1a	Tubb2a	Crebbp	XRCC6	HOXA10	cetp
Signaling events mediated by PRL	NCI_Pathway	Mapk1	Itgb1	rhoc	CCNE1	Rac1	ITGA1	Rhoa	Agt	rabggtb	ROCK1P1	egr1	cdkn1a	src	Atf5	tuba1b	Ccna2	cdk2	Ptp4a1	rabggta	PTP4A2	PTP4A3	bcar1	POLR2F
Signaling events mediated by PTP1B	NCI_Pathway	cdh2	Fyn	Rhoa	bcar1	Lep	egf	Pdgfrb	FCGR2A	itga2b	Cav1	Egfr	CRK	csk	Fgr	Ybx1	Capn1	Csf1r	Ptpn1	Shc1	jak2	src	Stat5a	Stat5b	Trpv6	lepr	Csn2	spry2	NOX4	Akt1	lyn	grb2	DOK1	Prl	Csf1	txn	FER	LCK	socs3	BLK	Irs1	tyk2	HCK	pik3ca	PIK3R1	Lat	Stat3	prlr	INS
Signaling events mediated by Stem cell factor receptor (c-Kit)	NCI_Pathway	Map2k2	cbl	Stat5a	GSK3B	Grap2	mitf	pik3ca	VAV1	Sos1	Crebbp	Mapk3	BCL2	Kit	Kitlg	Matk	Pik3c2b	STAP1	grb2	PTPN6	Stat1	Grb10	RPS6KB1	map2k1	jak2	crkl	Epor	spred1	ptpro	snai2	Raf1	DOK1	Stat3	Gab1	SH2B2	PIK3R1	hras	FER	Map4k1	PTENP1	SOCS1	Akt1	Sh2b3	FOXO3B	lyn	Shc1	mapk8	Ptpn11	Pdpk1
Signaling events mediated by the Hedgehog family	NCI_Pathway	Pthlh	ihh	GAS1	HHAT	SMO	dhh	pik3ca	ARRB2	Tgfb2	Ptch2	SHH	PIK3R1	stil	hhip	CDON	Boc	GLI2	ADRBK1	lrpap1	PTCH1	Lrp2	prkcd
Signaling events mediated by VEGFR1 and VEGFR2	NCI_Pathway	Nos3	Vhl	Map2k3	Mapk3	Nedd4	VEGFA	Vegfc	Akt1	ctnnb1	grb2	hras	Rac1	Rhoa	PRKACA	Shc2	Iqgap1	Flt1	NRP2	pik3ca	PIK3R1	Shc1	ITGB3	Flt4	Sh2d2a	pxn	Fyn	PTPN6	CALM3	Gab1	yes1	Kdr	MAPK11	Arnt	PTK2	PLCG1	HSP90AA2	pak1	ITGAV	Cdh5	Ptpn11	Ptk2b	Hif1a	Grb10	Nck1	Mapk1	s1pr1	src	Pdpk1
Signaling events regulated by Ret tyrosine kinase	NCI_Pathway	bcar1	Pdlim7	PRKACA	grb2	pxn	Ptpn11	Dok4	frs2	Nck1	Mapk3	Mapk1	src	Gab1	Irs1	irs2	rap1a	GRB7	gfra1	RET	PTK2	Shc1	Dok6	CREB1	Grb10	gdnf	SHANK3	hras	Sos1	DOK5	DOK1	Rhoa	Jun	pik3ca	mapk8	PIK3R1	Rasa1	CRK	Prkca	kat2b
Signaling in Immune system	NCI_Pathway	Itgb1	ITGA4	ITGAL	itgb2
Signaling mediated by p38-alpha and p38-beta	NCI_Pathway	LY6G5B	Rps6ka5	eif4e	Csnk2a2	Hbp1	ptgs2	Atf1	tp53	Jun	ELK4	Ppargc1a	Krt8	rps6ka4	MAPKAPK2	Cebpb	Atf2	HSPBL2	mef2a	slc9a1	mitf	CREB1	Mapk14	MAPKAPK5	EIF4EBP1	CSNK2A1	Nos2	mef2c	mknk1	USF1	krt19	Gdi1	ddit3	PLA2G4A	MAPK11	ESR1	MAPKAPK3	Atf6	pak2
Signaling mediated by p38-gamma and p38-delta	NCI_Pathway	SNTA1	Stmn1	PKN1	Mapk12	MAPK13	map2k6	ccnd1	eef2k	RALGDS
Signalling by NGF	NCI_Pathway	ngf	map2k5
Signalling to ERK5	NCI_Pathway	Mapk7	ngf
Signalling to ERKs	NCI_Pathway	braf
Signalling to p38 via RIT and RIN	NCI_Pathway	ngf
Signalling to RAS	NCI_Pathway	ngf	Shc1	Sos1	ngf
Signalling to STAT3	NCI_Pathway	CYP4A11
Simple hydroxylation	NCI_Pathway	CYP2E1	cyp2a6	Xiap
SMAC binds to IAPs	NCI_Pathway	casp9	diablo	casp7	Casp3	diablo
SMAC-mediated apoptotic response	NCI_Pathway	Xiap	Casp3	casp7	casp9	casp7
SMAC-mediated dissociation of IAP:caspase complexes	NCI_Pathway	casp9	diablo	Casp3	Xiap	IRF7
snRNP Assembly	NCI_Pathway	Nup214	nup107	snrpb	snrpf	NUP153	Nup210	nup50	Nup160	snrpd1	snrpg	Ncbp1	prmt5	NUP85	NUPL2	Nup133	snupn	nup35	nup205	NUP188	SNRPEL1	SMN2	SIP1	Gemin7	DDX20	Nup88	NUP43	ranbp2	NUP93	tgs1	TPR	Nup155	snrpd2	NUP37	NUP62	snrpd3	PHAX	GEMIN4	GEMIN6	wdr77	CLNS1A	Pom121	rae1	NUP54	Ncbp2	GEMIN5	slc24a6
Sodium/Calcium exchangers	NCI_Pathway	SLC9A6
Sodium/Proton exchangers	NCI_Pathway	SLC9A9	Sos1
SOS-mediated signalling	NCI_Pathway	acer1
Sphingolipid metabolism	NCI_Pathway	csnk1g2	SGMS2	KDSR	Sgpl1	degs1	Osbp	Prkd1	sgms1	PPM1L	Acer2	acer3	Degs2	Ppap2a	ATM
Sphingosine 1-phosphate (S1P) pathway	NCI_Pathway	S1pr4	Gna11	Sphk2	S1pr3	Gna15	sgpp1	Sgpl1	Gna12	Gna13	gnao1	s1pr1	S1pr5	Gnai1	Gnaq	gnai2	GNAZ	gnai3	gnao1	s1pr2	GNA14	Abcc1	Mapk3
Stabilization and expansion of the E-cadherin adherens junction	NCI_Pathway	vcl	Ctnna1	CYFIP2	Arf6	igf1	MET	GIT1	ZYX	Kifc3	Hgf	ctnnd1	nckap1	myo6	KIAA1543	Diaph1	Epha2	ctnnb1	Rhoa	lima1	aqp3	MGAT3	Cdh1	Igf1r	ROCK1P1	Vasp	Aqp5	Nck1	Efna1	enah	EXOC3	myl2	Lpp	exoc4	PIP5K1C	Egfr	egf	Pvrl2	ABI1	plekha7	STX4	RPS27AP11
Stabilization of p53	NCI_Pathway	tp53	Mdm2	CYP21A2
Steroid hormone biosynthesis	NCI_Pathway	Cyp11b1	cyp17a1	CYP21A2
Steroid hormones	NCI_Pathway	cyp17a1	Cyp11b1	cyp8b1
Sterols are 12-hydroxylated by CYP8B1	NCI_Pathway	pak2
Stimulation of the cell death response by PAK-2p34	NCI_Pathway	Casp3	Ttn
Striated Muscle Contraction	NCI_Pathway	Vim	Neb	DMD	Des	Tmod1	tcap	Psmd13
Sumoylation by RanBP2 regulates transcriptional repression	NCI_Pathway	SUMO1P3	Mdm2	PIAS1	ranbp2	RANGAP1	hdac4	ube2i	Ran	xpo1	Hdac1	Mapk14
Switching of origins to a post-replicative state	NCI_Pathway	psmc5	psmd5	Psmb6	psmd4	PSMB5	Psma4	Mcm3	PSMB3	Psmd11	psmc6	psmc4	psma5	Psmd3	Mcm2	Mcm6	Mcm4	psmb2	PSMF1	PSMA6	PSMD1	psmd12	psmd9	Psmb10	Psma7	Psma2	psmd7	PSMB8	RPS27AP11	Psma3	psmb7	Psma1	Psmd14	psmb9	psmd10	Psmd8	psmd6	Psme2	PSMC2	psmd2	Psme3	psmc1	Mcm7	Mcm5	PSMB4	Psmb1	psmc3	psme1	MET
Syndecan-1-mediated signaling events	NCI_Pathway	MMP1	Tgfb1	Hgf	CCL5	Mapk3	Mmp9	Mapk1	cask	sdc1	mmp7	BSG	hpse	PRKACA	lama5	Ppib	SDCBP	ezr
Syndecan-2-mediated signaling events	NCI_Pathway	epb41	src	CSF2	Itgb1	TRAPPC4	Mapk1	prkcd	LAMA3	cask	Nf1	bax	Fn1	mapk8	IL8	Ephb2	TNFRSF13B	SDCBP	cav2	mmp2	Rhoa	Casp3	Rasa1	Tgfb1	SDC2	kng1	PRKACA	hras	Mapk3	Itga5	gnb2l1	Itga2	Lama1	AGRP
Syndecan-3-mediated signaling events	NCI_Pathway	Egfr	psen1	Mc4r	Aph1a	IL8	src	NCSTN	Psenen	Aph1b	cttn	Ptn	cask	Sdc3	POMC	ncan	Fyn	TNFRSF13B
Syndecan-4-mediated signaling events	NCI_Pathway	Gipc1	Itga5	thbs1	FGFR1	Plg	CCL5	Tfpi	tnc	Nudt16l1	Prkca	ACTN1	Cxcl12	LAMA3	Cxcr4	SDCBP	F2	Rac1	Itgb1	FGF6	dnm2	Rhoa	prkcd	FGF2	ADAM12	Sdc4	FZD7	PTK2	Mmp9	Lama1	Fn1	mdk	Sdc4
Synthesis of bile acids and bile salts	NCI_Pathway	Cyp7b1	ch25h	cyp8b1	akr1c4	SLC27A2	C1qtnf3	Slc27a5	Hsd3b7	cyp27a1	C1qtnf3
Synthesis of bile acids and bile salts via 24-hydroxycholesterol	NCI_Pathway	cyp27a1	akr1c4	Slc27a5	SLC27A2	akr1d1	CYP39A1	CYP46A1	Hsd3b7	cyp8b1	cyp8b1
Synthesis of bile acids and bile salts via 27-hydroxycholesterol	NCI_Pathway	akr1c4	Hsd3b7	cyp27a1	Cyp7b1	akr1d1	Acot8
Synthesis of bile acids and bile salts via 7alpha-hydroxycholesterol	NCI_Pathway	akr1c4	SLC27A2	Acox2	Baat	Cyp7a1	Hsd3b7	cyp8b1	Slc27a5	cyp27a1	Abcb11	akr1d1	C1qtnf3	hsd17b4	txn
Synthesis of deoxyribonucleoside 5&#x27;-diphosphates from ribonucleoside 5&#x27;-diphosphates	NCI_Pathway	txnrd1	Mcm4
Synthesis of DNA	NCI_Pathway	Mcm5	Mcm6	Mcm7	Mcm3	RPS27AP11	Mcm2	DPM1
Synthesis of dolichol-phosphate mannose	NCI_Pathway	dpm3	Dpm2	ddc
Synthesis of Dopamine	NCI_Pathway	PIGO
Synthesis of glycosylphosphatidylinositol (GPI)	NCI_Pathway	pigx	pigm	pigc	Pigw	PIGN	pigf	PIGG	sema6d	Dpm2	PIGL	PIGA	Pigv	Pigh	PIGP	PIGB	Bdh1
Synthesis of Ketone Bodies	NCI_Pathway	GPAM
Synthesis of lysophosphatidic acid from glycerol-3-phosphate	NCI_Pathway	agpat1
Synthesis of phosphatidic acid from lysophosphatidic acid	NCI_Pathway	Agpat2	AGPAT3	agpat4	agpat5	ddc
Synthesis of Serotonin	NCI_Pathway	Tacr1
Synthesis, Secretion, and Deacylation of Ghrelin	NCI_Pathway	INS	spcs1	Klf4	Gh1	Lep	Spcs2	Sec11a	Pcsk1	MBOAT4	GCG	SPCS3	igf1	igf1	Sec11c	Pla2g7	akr1d1
Tachykinin receptors bind tachykinins	NCI_Pathway	TACR2	Tac1	Tacr3	TAC3	Ell
Targets of C-MYC repression	NCI_Pathway	CCL5	Itgb1	HDAC3	ZBTB17	CREB1	Itgb4	DNMT3A	GFI1	S100A7	Smad3	Brca1	Ndrg2	ALDH9A1	Csde1	Hdac1	Wnt5a	Cebpd	slc11a1	Hmgcs2	sfxn3	nfyc	SMAD4	Cdkn1b	Dkk1	ITGA6	Sp1	rbl1	Zfp36l1	Sfrp1	CLU	Tmeff2	Ndrg1	cebpa	BCL2	Pdgfrb	max	GTF2H2C	ppp2r4	TJP2	mxd4	smad2	ERBB2	cflar	CDKN2B	COL1A2	ID2	Tmem126a	EP300
Tat-mediated elongation of the HIV-1 transcript	NCI_Pathway	ccnt1	POLR2F	GTF2H2C	Supt4h1	Tceb2	cdk9	cobra1	POLR2A	polr2g	ERCC2	polr2i	polr2e	polr2j	gtf2h4	ccnh	Ctdp1	Tcea1	POLR2L	Gtf2f1	GTF2H1	rdbp	polr2h	th1l	gtf2f2	GTF2H3	ercc3	Tceb1	tceb3	SUPT16HP	Whsc2	Polr2k	Mnat1	cdk7	Ssrp1	POLR2B	Polr2d	polr2c	Ssrp1
Tat-mediated HIV-1 elongation arrest and recovery	NCI_Pathway	ccnt1	Tcea1	POLR2A	Supt4h1	Tceb2	cdk9	polr2c	rdbp	Ell	SUPT16HP	Gtf2f1	tceb3	cobra1	POLR2L	Ctdp1	Whsc2	th1l	POLR2F	Polr2d	polr2i	polr2e	polr2g	polr2j	gtf2f2	Tceb1	POLR2B	Polr2k	polr2h	cbl
TCR signaling	NCI_Pathway	Cd4	CD3E	LCK	Cd3g	Cd3d	ZAP70	IL2RA
TCR signaling in na&#xef;ve CD4+ T cells	NCI_Pathway	Prkce	flna	Cd4	PLCG1	Ptpn11	Itk	GAB2	PTPRC	CARD11	bcl10	Pdpk1	Trpv6	MAP3K14	rap1a	Cd86	INPP5D	csk	FYB	Cd3g	HLA-DRB1	Lcp2	Orai1	Sh3bp2	RASSF5	Kras	Kras	hras	Cd3d	Nck1	grb2	Fyn	Chuk	Ikbkg	Map4k1	ZAP70	Grap2	rasgrp1	dbnl	Map3k8	CD247	HLA-DRA	VAV1	Prkcb	traf6	PTENP1	PRKCQ	was	Akt1
TCR signaling in na&#xef;ve CD8+ T cells_1	NCI_Pathway	Ikbkg	pag1	PRKCQ	Orai1	Sos1	Prkcb	bcl10	Pdpk1	Kras	prf1	Cd3d	cd8a	PTPRC	CARD11	Malt1	LCK	stim1	Kras	hras	CD247	B2M	Cd86	grb2	csk	rasgrp1	NRAS	CD3E	Akt1	cbl	Chuk	ikbkb	traf6	Prkca	rap1a	HLA-A	VAV1	Prkce	Cd28	ZAP70	Grap2	MAP3K14	Cd3g	Map3k8	Cd8b	PLCG1	Lcp2	Fyn	PTPN6
Telomere C-strand (Lagging Strand) Synthesis	NCI_Pathway	pold3	Pold4	pola2	Pola1	prim1	Pcna	POLD2	pold1	pola2
Telomere C-strand synthesis initiation	NCI_Pathway	pole2	PRIM2	prim1	Pola1	pole	WRAP53
Telomere Extension By Telomerase	NCI_Pathway	NHP2	Dkc1	TERT	Ruvbl2	Ruvbl1	C9
Terminal pathway of complement	NCI_Pathway	C7	C8a	C8B	C5	c6	C8g	Sos1
TGF-beta receptor signaling	NCI_Pathway	MAP3K7	yap1	Smurf1	Tab1	Nedd4l	BAMBI	Zfyve16	Axin1	Ppp1r15a	ppp1ca	tgfbr1	daxx	Tgfbr3	Strap	ocln	SPTBN1	RPS6KB1	ctnnb1	Skil	grb2	fkbp1a	zfyve9	dynlrb1	eif2a	ctgf	smad7	ppp2cb	smad2	tab2	smurf2	Pml	Tgfbr2	TGFBRAP1	Dact2	Smad3	SMAD4	Shc1	Pard6a	wwp1	camk2a	Ywhae	RNF111	Cav1	Rhoa	itch	Tgfb2	Tgfb3	dab2
Thrombin-mediated activation of PARs	NCI_Pathway	F2	F2R	F2rl2	SLC5A5
Thromboxane A2 receptor signaling	NCI_Pathway	ADRBK1	Fgr	Icam1	Akt1	PLCB2	gnai2	MAPK11	GNA14	Tgm2	SELE	PIK3CG	Pik3r5	Fyn	Gna12	src	Gng2	ARRB2	HCK	Gna15	Rab11a	DNM1	ROCK1P1	LCK	TBXA2R	Adrbk2	Ptgir	Vcam1	Nos3	PRKCG	Gnb5	syk	Mapk14	Rhoa	Egfr	prkcd	PRKCQ	Prkca	yes1	Gna11	PRKCH	Arhgef1	Pik3r6	lyn	Rac1	Prkce	Gna13	BLK	Gnaq
Thyroxine biosynthesis	NCI_Pathway	DOK2
Tie2 Signaling	NCI_Pathway	ANGPT2	Ptpn11	ANGPT1	TEK	Sos1	Shc1	ANGPT4	GRB7	Grb14	Crb3
Tight junction interactions	NCI_Pathway	F11r	Mpp5	Pard3	PRKCI	Inadl	Casp8
TNF receptor signaling pathway	NCI_Pathway	Smpd1	Map2k3	Tnf	CYLD	TRAF2	map4k3	MAP4K4	Chuk	ADAM17	Fadd	BAG4	Rela	PRKCZ	Stat1	PRKCI	Sqstm1	map3k5	map4k5	MAP3K1	Ikbkg	MAP3K7	NRK	Birc3	MAP4K2	Tnfrsf1b	MAP3K3	Tab1	TRADD	txn	nfkb1	ikbkb	tab2	TNIK	NSMAF	MADD	Map2k7	TNFAIP3	rffl	SMPD2	Cav1	ripk1	Casp8	BIRC2	Tnfrsf1a	gnb2l1	TLR10
TNF signaling	NCI_Pathway	TRAF2	TRADD	ripk1	Fadd	Tnf	Tnfrsf1a	TRAF1
Toll Like Receptor 10 (TLR10) Cascade	NCI_Pathway	ikbkb
Toll Like Receptor 3 (TLR3) Cascade	NCI_Pathway	Ikbkg	Rela	tlr3	TICAM1	ripk1	Chuk	TLR4
Toll Like Receptor 4 (TLR4) Cascade	NCI_Pathway	Ly96	Cd14	LY86	CD180	Lbp	TLR5
Toll Like Receptor 5 (TLR5) Cascade	NCI_Pathway	Pik3r4
Toll Like Receptor 9 (TLR9) Cascade	NCI_Pathway	Pik3c3	tlr9	Eea1	ZFYVE20	tlr1
Toll Like Receptor TLR1:TLR2 Cascade	NCI_Pathway	tlr2	Tlr6
Toll Like Receptor TLR6:TLR2 Cascade	NCI_Pathway	tlr2	Rela
TRAF6 Mediated Induction of the antiviral cytokine IFN-alpha/beta cascade	NCI_Pathway	Jun	ikbkb	traf6	mapk8	tlr3	Chuk	tab2	MAP3K7	Tab1	Mapk1	TICAM1	Ikbkg	Atf2	dlg4
Trafficking of AMPA receptors	NCI_Pathway	Mdm2	Dlg1	EPB41L1	Akap5	ABCG5
Trafficking of dietary sterols	NCI_Pathway	Abcg8
Trafficking of GluR2-containing AMPA receptors	NCI_Pathway	Nsf	Pick1	CASP10
TRAIL signaling	NCI_Pathway	Fadd	Casp8	cflar	Tnfsf10	Tnfrsf10b	Smpd1
TRAIL signaling pathway	NCI_Pathway	CASP10	map2k4	MAP3K1	PIK3R1	Mapk3	Ikbkg	Mapk1	cflar	mapk8	ikbkb	Tnfsf10	Tnfrsf10b	TNFRSF10D	ripk1	Chuk	DAP3	TRADD	PIK3R3	Pik3r2	TNFRSF10A	Casp8	Pik3cb	Fadd	TRAF2	TNFRSF10C	pik3ca	pik3cd	TICAM1
TRAM Cascade	NCI_Pathway	Irf3	Ly96	ripk1	TBK1	TLR4	tmed7	Tcea1
Transcription of the HIV genome	NCI_Pathway	polr2e	Taf11	taf13	polr2i	TAF6	GTF2E2	gtf2h4	GTF2H1	ccnh	POLR2A	gtf2f2	GTF2A2	GTF2H3	ercc3	gtf2a1	POLR2B	POLR2F	ERCC2	Mnat1	cdk7	polr2c	polr2g	Gtf2f1	taf10	taf5	Polr2k	Tbp	Taf12	Taf4b	polr2j	TAF4	GTF2E1	Polr2d	POLR2L	taf1	TAF9	Gtf2b	GTF2H2C	cdkn1a
Transcriptional activation of cell cycle inhibitor p21	NCI_Pathway	tp53
Transcriptional activation of glucose metabolism genes by ChREBP:MLX	NCI_Pathway	ACLY
Transcriptional activation of lipogenesis genes by ChREBP:MLX	NCI_Pathway	agpat1	Fasn	sc5dl
Transcription-coupled NER (TC-NER)	NCI_Pathway	POLR2A	gtf2h4	ccnh	Polr2d	ercc3	POLR2B	ERCC2	GTF2H2C	POLR2L	polr2c	Ercc5	ercc1	Mnat1	polr2j	ercc4	cdk7	polr2e	Polr2k	POLR2F	ercc6	GTF2H1	polr2i	polr2h	polr2g	Xab2	ercc8	GTF2H3	polr2h
Transformation of lanosterol to cholesterol	NCI_Pathway	dhcr7	Ebp	Sc4mol	NSDHL	lbr	cyp51a1	Tm7sf2	DHCR24	RPSA
Translation initiation complex formation	NCI_Pathway	Rps14	Rps5	eif3b	RPS9P4	RPS18P12	RPS8P10	rps19	Pabpc1	Eif3e	RPS25	Fau	Eif2s2	eif4e	RPS26P8	RPS16P10	rps17	RPS28P6	eif3k	EIF3H	RPS4Y1	Rps4x	RPS10P7	Eif4a2	RPS3AP5	RPS29P11	EIF3CL	RPS23	RPS15P5	RPS7P4	Eif4g1	eif2s1	EIF4B	rps13	RPS15AP12	rps24	eif3g	RPS6P25	Eif4h	Rps21	rps3	eif3i	Rps11	eif2s3	RPS27P13	EIF1AX	EIF3F	eif3d	EIF4A1P4
Translesion synthesis by Pol eta	NCI_Pathway	mad2l2
Translesion synthesis by Pol zeta	NCI_Pathway	Rev3l
Translocation of BoNT Light chain	NCI_Pathway	Cd3g
Translocation of ZAP-70 to Immunological synapse	NCI_Pathway	Cd4	ZAP70	Cd3d	CD3E	LCK	pex3
Transmembrane transport of small molecules	NCI_Pathway	slc36a1	CFTR	Slc36a2	gja1
Transport of connexins along the secretory pathway	NCI_Pathway	Gjb2
Transport of connexons to the plasma membrane	NCI_Pathway	F2
Transport of gamma-carboxylated protein precursors from the endoplasmic reticulum to the Golgi apparatus	NCI_Pathway	f9	proc	F10	pros1	f7	PROZ	gas6
Transport of HA trimer, NA tetramer and M2 tetramer from the endoplasmic reticulum to the Golgi Apparatus	NCI_Pathway	Nup88
Transport of Mature mRNA derived from an Intron-Containing Transcript	NCI_Pathway	rae1	Ncbp1	U2af2	Pom121	aaas	TPR	U2AF1	magoh	nxf1	eif4e	NUP85	ranbp2	nup35	Nup210	NUP62	NUP153	Nup214	NUPL2	Nup133	Ncbp2	sfrs5	nup205	nup50	nup107	Nup160	NUP37	thoc4	Sfrs2	Rnps1	sfrs4	sfrs11	RBM8A	NUP43	NUP93	NUP188	NUP54	SFRS6	Sfrs9	UPF3B	Nup155	Srrm1	SFRS1	SFRS7	sfrs3	cdc40	DHX38	Nup88
Transport of Mature mRNA Derived from an Intronless Transcript	NCI_Pathway	aaas	NUP93	NUP62	rae1	NUP85	NUP43	ranbp2	nup205	Nup214	Nup155	NUP54	Ncbp1	Ncbp2	cpsf1	eif4e	Nup210	NUP37	thoc4	Pom121	TPR	NUP153	nup35	NUP188	NUPL2	Nup160	Nup133	cpsf2	nup50	nup107	Cpsf3	nxf1	eif4e
Transport of Mature mRNAs Derived from Intronless Transcripts	NCI_Pathway	NUP85	Nup210	NUP153	NUP37	thoc4	NUP188	NUPL2	NUP62	aaas	rae1	nup35	nup50	Nup133	NUP43	nup205	Nup155	nup107	Nup160	ranbp2	NUP93	Nup88	Ncbp1	Pom121	TPR	Nup214	NUP54	Ncbp2	nxf1	nup205
Transport of Mature Transcript to Cytoplasm	NCI_Pathway	NUP188	eif4e	NUP85	NUP43	TPR	nup35	Nup160	Nup133	NUP62	Nup155	thoc4	NUPL2	nup107	NUP153	ranbp2	NUP93	nxf1	Pom121	aaas	Nup214	Nup210	nup50	Nup88	NUP54	rae1	NUP37	Notch3
Transport of Notch receptor precursor to golgi	NCI_Pathway	NOTCH2	Notch4	notch1	SLC28A3
Transport of nucleosides and free purine and pyrimidine bases across the plasma membrane	NCI_Pathway	Slc29a1	SLC28A1	Slc29a2	SLC28A2	Nup88
Transport of Ribonucleoproteins into the Host Nucleus	NCI_Pathway	aaas	Nup210	NUP37	NUP54	Pom121	nup205	NUP188	NUPL2	Nup133	rae1	NUP93	NUP62	TPR	ranbp2	nup35	nup107	NUP153	KPNB1	NUP85	Nup155	Nup160	KPNA1	NUP43	Nup214	nup50	Nup88
Transport of the SLBP Dependant Mature mRNA	NCI_Pathway	NUP43	nup205	Nup133	Ncbp1	aaas	NUP37	NUP54	nup35	Nup214	NUP93	nup50	ranbp2	rae1	Nup210	nxf1	SLBP	eif4e	NUP188	Nup160	NUP62	NUP85	Pom121	NUP153	thoc4	Nup155	Ncbp2	TPR	NUPL2	nup107	eif4e
Transport of the SLBP independent Mature mRNA	NCI_Pathway	Pom121	rae1	Nup214	NUP54	NUP43	nup205	nup107	NUP85	thoc4	Ncbp1	NUP188	nup50	NUPL2	Nup160	Nup133	Ncbp2	Nup88	aaas	ranbp2	Nup155	NUP93	nxf1	TPR	NUP62	NUP153	nup35	Nup210	NUP37	DGAT1
Trk receptor signaling mediated by PI3K and PLC-gamma	NCI_Pathway	Kras	FOXO3B	grb2	hras	YWHAG	Trpc3	Sos1	egr1	ccnd1	Akt1	AGAP2	src	Pdpk1	GSK3B	NRAS	CAMK4	Ywhae	CREB1	Shc1	EPB41L1	prkcd	ywhaq	Bad	ngf	Trpv1	pik3ca	PLCG1	Stat5a	Gab1	Kras	ywhah	SFN	Ywhaz	camk2a	ywhab	CALM3
Trk receptor signaling mediated by the MAPK pathway	NCI_Pathway	NRAS	Map3k2	map2k6	Mapk3	Ehd4	RIT1	Rit2	srf	Rps6ka5	CREB1	Rusc1	map2k5	Raf1	Elk1	rap1a	Kras	Kras	prkcd	hras	Trpv1	Mapk7	Map2k3	egr1	Rps6ka1	Fos	Ntf3	map2k1	Mapk1	Rap1b	CDK5	CDK5R1	MAPKAPK2	mef2c	braf	Notch3
TRKA activation by NGF	NCI_Pathway	ngf
TRKA signalling from the plasma membrane	NCI_Pathway	ngf	Rapgef1
Tryptophan catabolism	NCI_Pathway	AFMID	KYNU	TDO2	HAAO	ACMSD	PRKCZ
Type II Na+/Pi cotransporters	NCI_Pathway	Psma1
Ubiquitin Mediated Degradation of Phosphorylated Cdc25A	NCI_Pathway	Psmb10	Psma2	RPS27AP11	Psmb1	psmb2	psmc6	Psma7	psmd2	Psme3	psmb9	Psma3	PSMB3	psmd10	psmb7	psmd9	Psmd11	psmd4	psme1	Psmd13	Psma1	PSMF1	psmd6	psmd5	psmc3	PSMD1	Psmd3	psmc5	Psmb6	psma5	PSMB8	CDC25A	psmc4	PSMC2	psmd7	psmc1	PSMB5	Psma4	PSMB4	psmd12	Psmd8	PSMA6	Psmd14	PPIAL3
Ubiquitin-dependent degradation of Cyclin D1	NCI_Pathway	psma5	RPS27AP11	PSMB4	Psmd8	PSMF1	psmc4	Psme2	PSMD1	CDK4	psmd12	psmd6	Psma2	psme1	PSMB5	Psmd3	PSMC2	Psmb6	psmd7	psmb9	ccnd1	Psmd13	Psma3	psmd9	psmc6	psmd4	psmc1	Psmd14	Psma4	psmd10	Psmb1	psmb2	psmc5	psmb7	Psmd11	PSMB3	PSMA6	psmd5	Psmb10	Psma7	psmc3	psmd2	PSMB8	Psme3	Psme2
Uncoating of the Influenza Virion	NCI_Pathway	nfya
Unfolded Protein Response	NCI_Pathway	hspa5
Unwinding of DNA	NCI_Pathway	Gins1	Mcm2	Mcm6	Mcm5	Cdc45	GINS2	Mcm7	Mcm3	gins4	ASS1
Urea synthesis	NCI_Pathway	Asl	cps1	otc	Nags	arg1	Oxct1
Utilization of Ketone Bodies	NCI_Pathway	acat1	Bdh1
UTP and glucose 1-phosphate react to form UDP-glucose and pyrophosphate	NCI_Pathway	Aldh6a1
Valine catabolism	NCI_Pathway	BCAT1	acad8	hibadh	bcat2	hibch	AVP
Vasopressin-like receptors	NCI_Pathway	OXTR	Oxt	AVPR2	Flt4
VEGF binds to VEGFR leading to receptor dimerization	NCI_Pathway	Kdr	Kdr
VEGF ligand-receptor interactions	NCI_Pathway	Vegfb
VEGFR1 specific signals	NCI_Pathway	Pgf	Hif1a	Akt1	Flt1	Nck1	PIK3R1	Gab1	Vegfb	Nos3	pik3ca	PRKACA	CD2AP	Mapk3	Mapk1	Pdpk1	HSP90AA2	Prkca	NRP2	Ptpn11	cbl	nrp1	Cav1	PLCG1	Rasa1	CALM3	Shc2	PSMB4
VEGFR3 signaling in lymphatic endothelium	NCI_Pathway	Akt1	Vegfc	CRK	MAPK11	Fn1	Sos1	ITGA1	Itga5	Itga2	COL1A2	Mapk1	Itgb1	Flt4	map2k4	Mapk14	Rps6ka1	figf	Mapk3	Col1a1	CREB1	pik3ca	grb2	SLC25A21
Vif-mediated degradation of APOBEC3G	NCI_Pathway	psmb7	Psmd8	psmd9	PSMC2	Psmd3	Psmd13	Psma2	PSMB8	Psme3	PSMA6	Psmd11	Psmb6	psma5	psmd10	Psma1	psmc4	Psme2	Psma7	psmd2	Psma4	RPS27AP11	PSMF1	psmd6	psmc3	psmd4	Psmd14	Tceb2	psmd12	Psmb1	PSMB3	psmd5	Psmb10	psme1	PSMB5	Cul5	psmc5	psmd7	psmc1	PSMD1	Tceb1	psmb2	Psma3	psmc6	psmb9	Rbx1	tlr3
Viral dsRNA:TLR3:TRIF Complex Activates RIP1	NCI_Pathway	Chuk	Rela	TICAM1	ikbkb	ripk1	Ikbkg	TICAM1
Viral dsRNA:TLR3:TRIF Complex Activates TBK1	NCI_Pathway	ripk1	tlr3	Irf3	TBK1	PTBP1
Viral Messenger RNA Synthesis	NCI_Pathway	snrnp70	SNRPEL1	Hnrnpa2b1	hnrnpr	Smc1a	HNRNPL	hnrnpd	SFRS7	U2af2	Hnrnpk	POLR2F	POLR2A	polr2c	snrpg	snrpd2	HNRNPU	Srrm1	Dhx9	RBM5	U2AF1	polr2i	polr2h	polr2e	thoc4	snrpb	Hnrnpc	Ncbp1	SF4	Pcbp2	SFRS1	hnrnph1	POLR2B	polr2j	snrpf	rbmx	Sfrs2	sfrs5	hnrnpa0	ccar1	sfrs3	Polr2d	polr2g	hnrnpm	snrpd1	Hnrnpul1	Pcbp1	hnrnpa3	SFRS6
Viral mRNA Translation	NCI_Pathway	RPS27P13	rps3	Rplp1	rpl30	RPL29P11	Rpl37a	RPS9P4	RPS18P12	RPS6P25	GRSF1	Rpl41	Rps14	Rps5	rpl18a	RPL7P20	Rpl35	SNORA7A	RPLP2P3	Rpl27	RPS7P4	rps19	Rpl10a	Rpl11	RPL23AP65	RPL31P17	RPL36AP51	Rpl14	Rpl35a	RPL8P2	Uba52	rpl3	rpl27a	Rpl3l	rpl18	rps12	RPS26P8	rps17	RPL22P11	rps13	rps24	RPL13P12	rpl9	RPL13AP7	RPL21P14	RPL19	RPL7AP30	Rpl26l1	RPS2P17
Virus Assembly and Release	NCI_Pathway	TPK1
Visual signal transduction: Cones	NCI_Pathway	GUCY2D	CNGA3	Gnb5	Gucy2f	Grk1	Rdh12	lrat	rpe65	guca1a	RGS9	GNB3	PDE6H	Gngt2	Gnat2	GRK7	Arr3	rgs9bp	rdh5	pde6c	SLC24A2	GUCA1B	guca1c	GLYAT
Visual signal transduction: Rods	NCI_Pathway	Cnga1	RGS9	gnat1	Cngb1	rpe65	rdh5	guca1c	Gnb1	pde6g	Gucy2f	rho	lrat	Gnb5	Gngt1	sag	Rdh12	pde6b	GUCA1B	GUCY2D	rgs9bp	SLC24A1	PDE6A	guca1a	Aprt
Vitamin B1 (thiamin) metabolism	NCI_Pathway	Rfk
Vitamin B2 (riboflavin) metabolism	NCI_Pathway	ENPP1	Flad1	Acp5	slc5a6
Vitamin B5 (pantothenate) metabolism	NCI_Pathway	Fasn	Aasdhppt	CYB5R3
Vitamin C (ascorbate) metabolism	NCI_Pathway	cyb5a	cyp27b1
Vitamin D (calciferol) metabolism	NCI_Pathway	Cyp24a1	Cubn	gc	lgmn	CYP2R1	Lrp2	CYP26B1
Vitamins	NCI_Pathway	cyp27b1	Cyp24a1	CYP26A1	CYP2R1	cyp26c1	ranbp2
Vpr-mediated nuclear import of PICs	NCI_Pathway	nup205	NUP62	NUP85	TPR	Nup155	NUP188	nup50	NUP54	Pom121	nup35	NUP93	nup107	Nup88	NUP153	rae1	aaas	Nup210	Nup160	NUP37	Nup214	NUPL2	Nup133	KPNA1	BANF1	NUP43	Psmb1
Vpu mediated degradation of CD4	NCI_Pathway	psmd9	psmd4	Psma2	Psmd3	Psma1	PSMA6	Psme2	Psma7	psmb9	PSMB3	psmd6	psmc6	psmd5	Psmb10	Psmd14	Psma4	psmd10	Btrc	Psma3	Psmd8	psmc4	PSMB8	Skp1	RPS27AP11	psmb2	psmc5	PSMF1	psmc3	psma5	psmd12	PSMC2	Psmb6	psme1	PSMB5	PSMB4	Psmd13	psmb7	Cd4	Psmd11	psmd2	psmd7	psmc1	Psme3	PSMD1
vRNA Synthesis	NCI_Pathway	Ipo5
vRNP Assembly	NCI_Pathway	HSP90AA2	GP1BA
vWF interaction with collagen	NCI_Pathway	Gp1bb	VWF	GP9	Gp5	Gnb1
Wnt signaling	NCI_Pathway	Wnt5a	wnt4	fzd3	Lrp6	wnt11	WNT6	Fzd1	NT5C2
Xanthine formation	NCI_Pathway	ADA	Gda	Xdh	pnp	cyp2a6
Xenobiotics	NCI_Pathway	cyp2d6	CYP2C8	CYP3A7	CYP2A13	cyp2f1	cyp3a5	CYP2C18	cyp3a4	cyp1a1	CYP2B6	CYP2C9	CYP2C19
Fatty Acid Biosynthesis	SAB	DBT	A8MWK0	ACACA	ACACB	ACSL3	AMPK	C5orf4	CH25H	DEGS2	ELOVL1	ELOVL2	ELOVL3	ELOVL4	ELOVL5	ELOVL7	FA2H	FADS6	FASN	HNF1A	LIPC	LPL	MCAT	MECR	MLYCD	NDUFAB1	OLAH	PECR	PLA2G1B	PRKAA1	PRKAA2	PRKAB2	PRKAG1	PRKAG2	PRKAG3	PTGDS	PTGDS2	PTGES2	PTGES3	PTGIS	PTGS1	PTGS2	SC4MOL	SC5DL	SCD	SCD5	TBXAS1	TMEM195	TPI1
Innate and Adaptive Immunity	SAB	ADORA2A	C5	C8A	CAMP	CASP1	CASP4	CCL2	CCR3	CD14	CD1D	CD55	CHUK	COLEC12	CRP	CXCR4	CYBB	DEFB4	DMBT1	FN1	HMOX1	IFNA1	IFNB1	IFNGR1	IFNGR2	IKBKB	IL10	IL12RB2	IL1A	IL1B	IL1F10	IL1F5	IL1F6	IL1F7	IL1F8	IL1F9	IL1R1	IL1R2	IL1RAP	IL1RAPL2	IL1RL2	IL1RN	IL6	IRAK1	IRAK2	IRF1	LALBA	LBP	LTF
Mitochondria	SAB	AIFM2	AIP	BAK1	BBC3	BCL2	BCL2L1	BID	BNIP3	CDKN2A	COX10	COX18	CPT1B	CPT2	DNAJC19	DNM1L	FIS1	FXC1	GRPEL1	HSP90AA1	HSPD1	IMMP1L	IMMP2L	LRPPRC	MFN1	MFN2	MIPEP	MSTO1	MTX2	NEFL	OPA1	PMAIP1	RHOT1	RHOT2	SFN	SH3GLB1	SLC25A1	SLC25A10	SLC25A12	SLC25A13	SLC25A14	SLC25A15	SLC25A16	SLC25A17	SLC25A19	SLC25A2	SLC25A20	SLC25A21	SLC25A22
Oxidative Stress	SAB	ALB	ALOX12	ANGPTL7	AOX1	APOE	ATOX1	BNIP3	CAT	CCL5	CCS	CSDE1	CYBA	CYGB	DGKK	DHCR24	DUOX1	DUOX2	DUSP1	EPHX2	EPX	FOXM1	GLRX2	GPR156	GPX1	GPX2	GPX3	GPX4	GPX5	GPX6	GPX7	GSR	GSS	GSTZ1	GTF2I	KRT1	LPO	MBL2	MGST3	MPO	MPV17	MSRA	MT3	MTL5	NCF1	NCF2	NME5	NOS2	NOX5
ProInflammatoryCytokines	SAB	ABCF1	BCL6	C3	C4A	C5	CCL1	CCL11	CCL13	CCL15	CCL16	CCL17	CCL18	CCL19	CCL2	CCL20	CCL21	CCL23	CCL24	CCL25	CCL26	CCL3	CCL4	CCL5	CCL7	CCL8	CCR1	CCR2	CCR3	CCR4	CCR5	CCR6	CCR7	CCR8	CCR9	CEBPB	CRP	CX3CR1	CXCL1	CXCL10	CXCL11	CXCL12	CXCL13	CXCL14	CXCL2	CXCL3	CXCL5	CXCL6	CXCL9
Prostaglandin and Leukotriene Biosynthesis	SAB	ALOX12	ALOX12B	ALOX15B	ALOX5AP	ALOXE3	C9orf3	FCER1A	GGT5	LTA4H	LTC4S	MGST2	PLA2G1B	PLA2G5	PRG3	RNPEP	RNPEPL1	SYK	ALOX15	ALOX5	HPGD	CD74	EDN1	EDN2	MIF	PTGDS	PTGDS2	PTGES2	PTGES3	PTGIS	PTGS1	TBXAS1
Regulation of Fatty Acid Biosynthesis	SAB	APOC1	APOC3	BRCA1	WDTC1	AGT	APOA4	APOA5	APOC2	MLXIPL	NR1H2	NR1H3	AVP	AVPR1A	PLA2G4A
T_Bcell activation	SAB	AICDA	APOA2	BLNK	CXCR5	CCL3	CCL4	CCR1	CCR2	CCR3	CCR4	CCR5	CD2	CD27	CD28	CD3D	CD3E	CD3G	CD4	CD40	CD40LG	CD5	CD7	CD80	CD81	CD86	CD8A	CD8B	CLEC7A	CSF2	CX3CL1	CXCR3	CXCR4	FAS	FASLG	GALNAC4S-6ST	HDAC4	HDAC5	HDAC7	HDAC9	HLA-DRA	ICOSLG	IFNB1	IFNG	IFNGR1	IFNGR2	IGBP1	IL10	IL11
T-cell anergy	SAB	Btla	Cblb	Ccl3	Ccr4	Cd27	Cd28	Cd40	Cd40lg	Cd70	Cdk2	Cdk4	Cma1	Csf1	Csf2	Ctla4	Dgka	Dgkz	Egr2	Egr3	Eomes	Fas	Fasl	Fos	Foxp1	Foxp2	Foxp3	Gata3	Gzmb	Hdac9	Icam1	Icos	Ifng	Il10	Il10ra	Il13	Il15	Il17a	Il1a	Il2	Il2ra	Il2rb	Il31	Il4	Il5	Il6	Il7r	Ing4	Irf4
INS_PI3K (metabolic insulin resistance pathway)_Marleen	Marleen	INSR	INSL3	IRS1	IRS2	IRS4	SORBS1	AKT1	AKT2	AKT3	EIF2B1	EIF4EBP1	FRAP1	GSK3A	GSK3B	PDPK1	PIK3CA	PIK3R1	PIK3R2	PRKCG	PRKCI	PRKCZ.
INS_PI3K_AKT_Expanded_Marleen	Marleen	INSR	INSL3	IRS1	IRS2	IRS4	SORBS1	AKT1	AKT2	AKT3	EIF2B1	EIF4EBP1	FRAP1	GSK3A	GSK3B	PDPK1	PIK3CA	PIK3R1	PIK3R2	PRKCG	PRKCI	PRKCZ.	BCL2L1	DUSP14	G6PC	HK2	IGFBP1	PCK2	SERPINE1	SLC2A4	SREBF1	UCP1	VEGFA	mtor	Pdpk1	Trib3	RICTOR	Them4	MLST8
Regulators of complement activation and activity_Marleen	Marleen	CD55	C4BPA	C4BPB	SERPING1	CD46	DCN	CFH	CFHR1	CR2	CR1	CD93	C1QBP	CD59	CLU	VTN	CFI	CFP	ITGAM	ITGAX	C5AR1	C3AR1	CPN1	CPN2
Coagulation Pathway	Marleen	PROS1	F13A1	A2M	VWF	THBD	PLAUR	TFPI	KLKB1	F8	F3	FGA	FGB	FGC	F2	F7	F9	F10	F11	F12	KNG1	PROC
Complement cascade (main factors)_Marleen	Marleen	C1QA	C1QB	C1QC	C1QG	C1R	C1S	C2	C4A	C4B	C3	CFB	CFD	MBL2	MASP1	MASP2	C5	C6	C7	C8A	C8B	C8G	C9
Full Pathway of complement activation (complement regulators & main factors combined_Marleen	Marleen	C1QA	C1QB	C1QC	C1QG	C1R	C1S	C2	C4A	C4B	C3	CFB	CFD	MBL2	MASP1	MASP2	C5	C6	C7	C8A	C8B	C8G	C9	CD55	C4BPA	C4BPB	SERPING1	CD46	DCN	CFH	CFHR1	CR2	CR1	CD93	C1QBP	CD59	CLU	VTN	CFI	CFP	ITGAM	ITGAX	C5AR1	C3AR1	CPN1	CPN2
ObesityGeneMapGWAS18loci_Sujoy	Sujoy	A4GALT	ABCC8	ABCG5	ACE	ACP1	ADA	ADIPOQ	ADRA2A	ADRA2B	ADRB1	ADRB2	ADRB3	AGPAT2	AGRP	AGT	AK1	ALMS1	APOA1	APOA2	APOA4	APOA5	APOB	APOC3	APOD	APOE	AR	ARL6	ATP1A2	ATP1B1	BBS1	BBS2	BBS4	BBS5	BBS7	BSCL2	CAPN10	CCKAR	CCKBR	CHM	CNTFR	COL8A2	COMT	CRHR1	CRHR2	CYP11B2	CYP19A1	CYP2D6	CYP7A1
Erythrocyte_ReticulocyteSpecific_AffyTechnote	Sujoy	ADIPOR1	ADRA2A	ANK1	BAG1	BCL2L1	BNIP3L	BPGM	C9orf78	CHI3L2	CSDA	EPB42	GMPR	GSPT1	GSPT2	HBA1	HBB	HBBP1	HBD	HBE1	HBG1	HBQ1	HBZ	LOC100292534	MAP2K3	MKRN1	MMP13	MXI1	MYLK	NXPH3	PIGA	PIM1	PIP4K2A	PPM1A	RBM38	RIOK3	RNF10	SELENBP1	SIAH2	SNCA	SPARC	TFRC	TNS1	TSPAN5	TSTD2	UBB	WNK1	ZNF205
Granulocyte_AffyTechNote	Sujoy	ADAM8	BCL6	CSF2RB	CSF3R	CYP11A1	CYTIP	FANCA	FPR1	FPR2	GBP1	GBP2	GCA	IL6R	IRF8	ITGAM	KRT8	LILRA1	LILRA2	LILRA6	LYN	MNDA	NCF4	NIACR2	PI3	PIK3CD	S100A12	SIGLEC5	SLA	VNN2
Monocyte_AffyTechnote	Sujoy	CCR2	CD14	CD1D	CD93	HDGFRP3	IFIT1	KCTD12	LGALS2	MARCO	MX1	MYCL1	NAGK	NOTCH2	P2RY13	PGD	PID1	PLA2G7	RNASE6	SIGLEC1	TBXAS1	TLR4	TNFSF10	TPPP3	VCAN	VNN1
Lymphocyte_AffyTechnote	Sujoy	CCL5	CCR7	CD19	CD2	CD22	CD27	CD4	CD48	CD52	CD6	CD79A	CD8A	CD8B	CENPF	CFLAR	CSF1R	CTSW	FAIM3	GIMAP5	GNLY	GZMA	GZMB	GZMH	GZMK	HLA-DMB	HLA-DQA1	HLA-DQB1	HLA-DRA	HLA-DRB1	HLA-DRB4	IGHM	IL2RB	IL32	IL7R	KIAA1219	KLRB1	MS4A1	MS4A3	MYOM2	NELL2	PIK3IP1	PRF1	PTPRC	SIT1	SPIB	TARP	TCL1A	TRAC
GWASONLY_18LOCI	Sujoy	NEGR1	SEC16B	RASAL2	TMEM18	ETV5	GNPDA2	PRL	NCR3	AIF1	BAT2	PTER	BDNF	MTCH2	FAIM2	BCD1N3D	SH2B1	MAF	FTO	NPC1	MC4R	KCTD15
[truncated: 149 more columns]
