# Supplementary material for: Gene expression profiling in whole blood identifies distinct biological pathways associated with obesity
Source: BMC Med Genomics. 2010 Dec 1;3:56. doi: 10.1186/1755-8794-3-56 (PMC3014865; doi:10.1186/1755-8794-3-56)
Supplement: Additional file 7 — List of pathways determined to be upregulated in the Obese subjects compared to the Lean subjects and vice versa. These results were obtained by querying the pathways in the KEGG database (> = 10 and < = 200 gene members) and using the GSEA algorithm. [file 1755-8794-3-56-S7.XLS]

## Sheet: Sheet1
SUPPLEMENTAL TABLE 3
List of pathways determined to be upregulated in the Obese subjects compared to the Lean subjects and vice versa. Column descriptions: Column A, name of KEGG pathway; Column B, number of genes belonging to the pathway that are found in the dataset; Column C, Enrichment Score ; Column D, Normalized enrichment score; Column E, permutation based p-value indicative of statistical significance of the …
NAME OF KEGG PATHWAY	SIZE	ES	NES	NOM p-val	FDR q-val	FWER p-val	Upregulated in
HSA03010_RIBOSOME	54	0.523971	1.7043	0	0.234174	0.306	Obese
HSA00512_O_GLYCAN_BIOSYNTHESIS	11	0.713372	1.67399	0.00436681	0.16926	0.42	Obese
HSA00632_BENZOATE_DEGRADATION_VIA_COA_LIGATION	11	0.648385	1.50285	0.0410557	0.611054	0.941	Obese
HSA00860_PORPHYRIN_AND_CHLOROPHYLL_METABOLISM	13	0.606744	1.48087	0.0594512	0.545883	0.968	Obese
HSA04210_APOPTOSIS	55	0.443107	1.47252	0.0239521	0.465411	0.978	Obese
HSA04115_P53_SIGNALING_PATHWAY	32	0.483264	1.44092	0.0646438	0.494797	0.992	Obese
HSA04350_TGF_BETA_SIGNALING_PATHWAY	32	0.489008	1.43782	0.0710526	0.43386	0.993	Obese
HSA03022_BASAL_TRANSCRIPTION_FACTORS	19	0.539297	1.42682	0.0795948	0.411913	0.994	Obese
HSA00100_BIOSYNTHESIS_OF_STEROIDS	10	0.625406	1.40552	0.0992481	0.426884	0.997	Obese
HSA00190_OXIDATIVE_PHOSPHORYLATION	79	0.400689	1.36576	0.0476191	0.501911	0.999	Obese
HSA00960_ALKALOID_BIOSYNTHESIS_II	10	0.590549	1.34859	0.137441	0.509427	1	Obese
HSA05222_SMALL_CELL_LUNG_CANCER	40	0.43499	1.32494	0.097561	0.53777	1	Obese
HSA05010_ALZHEIMERS_DISEASE	11	0.565774	1.32419	0.135618	0.498718	1	Obese
HSA01031_GLYCAN_STRUCTURES_BIOSYNTHESIS_2	20	0.489131	1.3084	0.147632	0.51035	1	Obese
HSA01030_GLYCAN_STRUCTURES_BIOSYNTHESIS_1	40	0.392901	1.24347	0.168582	0.677206	1	Obese
HSA00564_GLYCEROPHOSPHOLIPID_METABOLISM	22	0.444839	1.21509	0.208151	0.727659	1	Obese
HSA04120_UBIQUITIN_MEDIATED_PROTEOLYSIS	25	0.418784	1.16537	0.254848	0.858107	1	Obese
HSA04110_CELL_CYCLE	57	0.34753	1.14231	0.265643	0.892704	1	Obese
HSA00563_GLYCOSYLPHOSPHATIDYLINOSITOL_ANCHOR_BIOSYNTHESIS	12	0.482122	1.14006	0.302849	0.854034	1	Obese
HSA00903_LIMONENE_AND_PINENE_DEGRADATION	13	0.470427	1.12266	0.318115	0.8677	1	Obese
HSA02010_ABC_TRANSPORTERS_GENERAL	11	0.469592	1.10465	0.341538	0.885244	1	Obese
HSA04140_REGULATION_OF_AUTOPHAGY	10	0.480703	1.09841	0.355856	0.866371	1	Obese
HSA04060_CYTOKINE_CYTOKINE_RECEPTOR_INTERACTION	66	0.308998	1.02939	0.419512	1	1	Obese
HSA00051_FRUCTOSE_AND_MANNOSE_METABOLISM	18	0.382813	0.998636	0.5	1	1	Obese
HSA04620_TOLL_LIKE_RECEPTOR_SIGNALING_PATHWAY	49	0.30491	0.982502	0.498741	1	1	Obese
HSA00620_PYRUVATE_METABOLISM	22	0.350872	0.970408	0.527143	1	1	Obese
HSA04610_COMPLEMENT_AND_COAGULATION_CASCADES	14	0.38635	0.951438	0.549048	1	1	Obese
HSA03050_PROTEASOME	21	0.343388	0.946156	0.539548	1	1	Obese
HSA00510_N_GLYCAN_BIOSYNTHESIS	20	0.34574	0.941562	0.547009	1	1	Obese
HSA05131_PATHOGENIC_ESCHERICHIA_COLI_INFECTION_EPEC	29	0.317849	0.913191	0.602165	1	1	Obese
HSA05130_PATHOGENIC_ESCHERICHIA_COLI_INFECTION_EHEC	29	0.317849	0.906907	0.633766	1	1	Obese
HSA00251_GLUTAMATE_METABOLISM	16	0.359784	0.900116	0.601695	1	1	Obese
HSA00650_BUTANOATE_METABOLISM	21	0.315522	0.874057	0.652355	1	1	Obese
HSA04080_NEUROACTIVE_LIGAND_RECEPTOR_INTERACTION	27	0.298793	0.868271	0.665775	1	1	Obese
HSA00240_PYRIMIDINE_METABOLISM	34	0.291588	0.866044	0.682927	1	1	Obese
HSA05218_MELANOMA	22	0.31048	0.856877	0.686221	1	1	Obese
HSA04130_SNARE_INTERACTIONS_IN_VESICULAR_TRANSPORT	23	0.300924	0.833849	0.686301	1	1	Obese
HSA04512_ECM_RECEPTOR_INTERACTION	12	0.34245	0.819747	0.70317	1	1	Obese
HSA00260_GLYCINE_SERINE_AND_THREONINE_METABOLISM	13	0.323019	0.774278	0.754098	1	1	Obese
HSA00450_SELENOAMINO_ACID_METABOLISM	11	0.323484	0.749674	0.787167	1	1	Obese
HSA00480_GLUTATHIONE_METABOLISM	14	0.296033	0.734811	0.838279	1	1	Obese
HSA01510_NEURODEGENERATIVE_DISEASES	22	0.259216	0.719918	0.853793	1	1	Obese
HSA00030_PENTOSE_PHOSPHATE_PATHWAY	12	0.301167	0.708396	0.837174	1	1	Obese
HSA00600_SPHINGOLIPID_METABOLISM	12	0.301789	0.705887	0.84195	1	1	Obese
HSA00230_PURINE_METABOLISM	57	0.21272	0.700542	0.912129	1	1	Obese
HSA00350_TYROSINE_METABOLISM	15	0.270257	0.678697	0.895865	1	1	Obese
HSA05211_RENAL_CELL_CARCINOMA	39	0.212761	0.664623	0.945406	1	1	Obese
HSA00071_FATTY_ACID_METABOLISM	20	0.24607	0.664125	0.888889	1	1	Obese
HSA00790_FOLATE_BIOSYNTHESIS	13	0.252739	0.612134	0.927162	1	1	Obese
HSA04930_TYPE_II_DIABETES_MELLITUS	14	0.235772	0.586205	0.931487	1	1	Obese
HSA04920_ADIPOCYTOKINE_SIGNALING_PATHWAY	38	0.187923	0.57834	0.977922	1	1	Obese
HSA00530_AMINOSUGARS_METABOLISM	15	0.229704	0.572891	0.960784	1	1	Obese
HSA00500_STARCH_AND_SUCROSE_METABOLISM	24	0.199512	0.562051	0.977901	1	1	Obese
HSA04150_MTOR_SIGNALING_PATHWAY	25	0.188384	0.526328	0.978261	1	1	Obese
HSA00220_UREA_CYCLE_AND_METABOLISM_OF_AMINO_GROUPS	10	0.23107	0.514355	0.980922	1	1	Obese
HSA05212_PANCREATIC_CANCER	41	0.11016	0.344052	1	0.999932	1	Obese
HSA04514_CELL_ADHESION_MOLECULES	47	-0.432575	-1.77345	0	0.389037	0.177	Lean
HSA04640_HEMATOPOIETIC_CELL_LINEAGE	44	-0.44527	-1.7159	0	0.338441	0.284	Lean
HSA04612_ANTIGEN_PROCESSING_AND_PRESENTATION	43	-0.413031	-1.60792	0	0.489319	0.52	Lean
HSA04020_CALCIUM_SIGNALING_PATHWAY	50	-0.391962	-1.60485	0.00540541	0.375111	0.526	Lean
HSA00410_BETA_ALANINE_METABOLISM	11	-0.601344	-1.58329	0.0366972	0.341771	0.576	Lean
HSA00340_HISTIDINE_METABOLISM	15	-0.527885	-1.55262	0.03367	0.349254	0.653	Lean
HSA04940_TYPE_I_DIABETES_MELLITUS	25	-0.457856	-1.5296	0.0255474	0.343506	0.709	Lean
HSA04540_GAP_JUNCTION	31	-0.417929	-1.51065	0.0178571	0.33573	0.743	Lean
HSA00970_AMINOACYL_TRNA_BIOSYNTHESIS	20	-0.465557	-1.50241	0.0383275	0.31732	0.759	Lean
HSA05221_ACUTE_MYELOID_LEUKEMIA	30	-0.420144	-1.49353	0.0248963	0.297847	0.773	Lean
HSA00561_GLYCEROLIPID_METABOLISM	17	-0.469269	-1.46698	0.0766551	0.314966	0.823	Lean
HSA04916_MELANOGENESIS	34	-0.38888	-1.42138	0.0566802	0.36625	0.884	Lean
HSA04660_T_CELL_RECEPTOR_SIGNALING_PATHWAY	55	-0.325663	-1.36749	0.0437158	0.44411	0.95	Lean
HSA04912_GNRH_SIGNALING_PATHWAY	38	-0.358418	-1.35889	0.0730594	0.429529	0.956	Lean
HSA05120_EPITHELIAL_CELL_SIGNALING_IN_HELICOBACTER_PYLORI_INFECTION	41	-0.343618	-1.35426	0.0588235	0.408607	0.962	Lean
HSA04070_PHOSPHATIDYLINOSITOL_SIGNALING_SYSTEM	38	-0.351407	-1.35147	0.0680851	0.387713	0.964	Lean
HSA04730_LONG_TERM_DEPRESSION	24	-0.401989	-1.33067	0.0938776	0.405745	0.979	Lean
HSA04810_REGULATION_OF_ACTIN_CYTOSKELETON	94	-0.286861	-1.31023	0.0666667	0.422875	0.986	Lean
HSA00010_GLYCOLYSIS_AND_GLUCONEOGENESIS	30	-0.338275	-1.23776	0.158333	0.571614	0.996	Lean
HSA04510_FOCAL_ADHESION	81	-0.267357	-1.17437	0.167939	0.718195	0.999	Lean
HSA00640_PROPANOATE_METABOLISM	18	-0.378477	-1.16663	0.241259	0.707524	0.999	Lean
HSA00562_INOSITOL_PHOSPHATE_METABOLISM	22	-0.356374	-1.15173	0.230496	0.719428	1	Lean
HSA04740_OLFACTORY_TRANSDUCTION	10	-0.43459	-1.13711	0.31339	0.733366	1	Lean
HSA04662_B_CELL_RECEPTOR_SIGNALING_PATHWAY	39	-0.293195	-1.1342	0.227679	0.711921	1	Lean
HSA00020_CITRATE_CYCLE	18	-0.354982	-1.11546	0.31746	0.739093	1	Lean
HSA00380_TRYPTOPHAN_METABOLISM	23	-0.326947	-1.10072	0.311189	0.751143	1	Lean
HSA04330_NOTCH_SIGNALING_PATHWAY	27	-0.314242	-1.08811	0.30855	0.759435	1	Lean
HSA00710_CARBON_FIXATION	10	-0.415615	-1.08154	0.369014	0.752098	1	Lean
HSA04670_LEUKOCYTE_TRANSENDOTHELIAL_MIGRATION	55	-0.25766	-1.05459	0.303797	0.808172	1	Lean
HSA05216_THYROID_CANCER	17	-0.334118	-1.04139	0.377049	0.824366	1	Lean
HSA04012_ERBB_SIGNALING_PATHWAY	43	-0.267099	-1.03894	0.393617	0.805381	1	Lean
HSA05215_PROSTATE_CANCER	46	-0.258313	-1.02667	0.393443	0.815779	1	Lean
HSA04664_FC_EPSILON_RI_SIGNALING_PATHWAY	39	-0.265932	-1.01661	0.399123	0.818587	1	Lean
HSA01032_GLYCAN_STRUCTURES_DEGRADATION	13	-0.362768	-1.01577	0.437309	0.796821	1	Lean
HSA00310_LYSINE_DEGRADATION	20	-0.309491	-1.00546	0.417763	0.802904	1	Lean
HSA00930_CAPROLACTAM_DEGRADATION	11	-0.378932	-1.00497	0.414201	0.781671	1	Lean
HSA04650_NATURAL_KILLER_CELL_MEDIATED_CYTOTOXICITY	72	-0.237755	-1.00465	0.441718	0.761402	1	Lean
HSA04530_TIGHT_JUNCTION	46	-0.249277	-0.996188	0.463687	0.764548	1	Lean
HSA04310_WNT_SIGNALING_PATHWAY	67	-0.221707	-0.953457	0.552147	0.859576	1	Lean
HSA03320_PPAR_SIGNALING_PATHWAY	19	-0.296728	-0.949893	0.505576	0.848202	1	Lean
HSA05220_CHRONIC_MYELOID_LEUKEMIA	46	-0.240584	-0.949804	0.552885	0.827775	1	Lean
HSA00252_ALANINE_AND_ASPARTATE_METABOLISM	11	-0.348301	-0.940712	0.512894	0.830824	1	Lean
HSA05217_BASAL_CELL_CARCINOMA	12	-0.335558	-0.936307	0.520249	0.822004	1	Lean
HSA05030_AMYOTROPHIC_LATERAL_SCLEROSIS	12	-0.339038	-0.919721	0.545181	0.843673	1	Lean
HSA00120_BILE_ACID_BIOSYNTHESIS	15	-0.290568	-0.882511	0.590504	0.918914	1	Lean
HSA04910_INSULIN_SIGNALING_PATHWAY	65	-0.208547	-0.882491	0.744681	0.898993	1	Lean
HSA04630_JAK_STAT_SIGNALING_PATHWAY	58	-0.212436	-0.874525	0.686047	0.897889	1	Lean
HSA04340_HEDGEHOG_SIGNALING_PATHWAY	11	-0.327336	-0.867637	0.64939	0.894319	1	Lean
HSA05219_BLADDER_CANCER	16	-0.281367	-0.858129	0.692064	0.896139	1	Lean
HSA04370_VEGF_SIGNALING_PATHWAY	33	-0.237524	-0.857705	0.736111	0.878896	1	Lean
HSA05210_COLORECTAL_CANCER	42	-0.220421	-0.854511	0.707207	0.869334	1	Lean
HSA05110_CHOLERA_INFECTION	25	-0.245806	-0.837485	0.75	0.887375	1	Lean
HSA04520_ADHERENS_JUNCTION	39	-0.22228	-0.834478	0.776256	0.876259	1	Lean
HSA05213_ENDOMETRIAL_CANCER	29	-0.230507	-0.8203	0.75188	0.887009	1	Lean
HSA00280_VALINE_LEUCINE_AND_ISOLEUCINE_DEGRADATION	22	-0.248381	-0.817812	0.744681	0.875697	1	Lean
HSA04360_AXON_GUIDANCE	40	-0.207922	-0.792055	0.857143	0.904532	1	Lean
HSA04010_MAPK_SIGNALING_PATHWAY	103	-0.173134	-0.789895	0.970297	0.892196	1	Lean
HSA05214_GLIOMA	33	-0.216519	-0.775665	0.888889	0.898289	1	Lean
HSA04720_LONG_TERM_POTENTIATION	37	-0.195908	-0.745342	0.936364	0.927026	1	Lean
HSA05040_HUNTINGTONS_DISEASE	17	-0.231066	-0.718082	0.857143	0.943248	1	Lean
HSA05223_NON_SMALL_CELL_LUNG_CANCER	29	-0.199431	-0.715216	0.928571	0.931357	1	Lean
HSA04320_DORSO_VENTRAL_AXIS_FORMATION	13	-0.226797	-0.630205	0.91453	0.982217	1	Lean
HSA03020_RNA_POLYMERASE	13	-0.208218	-0.59075	0.963576	0.98561	1	Lean
HSA00052_GALACTOSE_METABOLISM	12	-0.207953	-0.583266	0.954955	0.973438	1	Lean

## Sheet: Sheet3
Additional File 7
List of pathways determined to be upregulated in the Obese subjects compared to the Lean subjects and vice versa. Column descriptions: Column A, name of KEGG pathway; Column B, number of genes belonging to the pathway that are found in the dataset; Column C, Enrichment Score ; Column D, Normalized enrichment score; Column E, permutation based p-value indicative of statistical significance of the …
NAME OF KEGG PATHWAY	SIZE	ES	NES	NOM p-val	FDR q-val	FWER p-val	Upregulated in
HSA03010_RIBOSOME	54	0.523971	1.7043	0	0.234174	0.306	Obese
HSA00512_O_GLYCAN_BIOSYNTHESIS	11	0.713372	1.67399	0.00436681	0.16926	0.42	Obese
HSA00632_BENZOATE_DEGRADATION_VIA_COA_LIGATION	11	0.648385	1.50285	0.0410557	0.611054	0.941	Obese
HSA00860_PORPHYRIN_AND_CHLOROPHYLL_METABOLISM	13	0.606744	1.48087	0.0594512	0.545883	0.968	Obese
HSA04210_APOPTOSIS	55	0.443107	1.47252	0.0239521	0.465411	0.978	Obese
HSA04115_P53_SIGNALING_PATHWAY	32	0.483264	1.44092	0.0646438	0.494797	0.992	Obese
HSA04350_TGF_BETA_SIGNALING_PATHWAY	32	0.489008	1.43782	0.0710526	0.43386	0.993	Obese
HSA03022_BASAL_TRANSCRIPTION_FACTORS	19	0.539297	1.42682	0.0795948	0.411913	0.994	Obese
HSA00100_BIOSYNTHESIS_OF_STEROIDS	10	0.625406	1.40552	0.0992481	0.426884	0.997	Obese
HSA00190_OXIDATIVE_PHOSPHORYLATION	79	0.400689	1.36576	0.0476191	0.501911	0.999	Obese
HSA00960_ALKALOID_BIOSYNTHESIS_II	10	0.590549	1.34859	0.137441	0.509427	1	Obese
HSA05222_SMALL_CELL_LUNG_CANCER	40	0.43499	1.32494	0.097561	0.53777	1	Obese
HSA05010_ALZHEIMERS_DISEASE	11	0.565774	1.32419	0.135618	0.498718	1	Obese
HSA01031_GLYCAN_STRUCTURES_BIOSYNTHESIS_2	20	0.489131	1.3084	0.147632	0.51035	1	Obese
HSA01030_GLYCAN_STRUCTURES_BIOSYNTHESIS_1	40	0.392901	1.24347	0.168582	0.677206	1	Obese
HSA00564_GLYCEROPHOSPHOLIPID_METABOLISM	22	0.444839	1.21509	0.208151	0.727659	1	Obese
HSA04120_UBIQUITIN_MEDIATED_PROTEOLYSIS	25	0.418784	1.16537	0.254848	0.858107	1	Obese
HSA04110_CELL_CYCLE	57	0.34753	1.14231	0.265643	0.892704	1	Obese
HSA00563_GLYCOSYLPHOSPHATIDYLINOSITOL_ANCHOR_BIOSYNTHESIS	12	0.482122	1.14006	0.302849	0.854034	1	Obese
HSA00903_LIMONENE_AND_PINENE_DEGRADATION	13	0.470427	1.12266	0.318115	0.8677	1	Obese
HSA02010_ABC_TRANSPORTERS_GENERAL	11	0.469592	1.10465	0.341538	0.885244	1	Obese
HSA04140_REGULATION_OF_AUTOPHAGY	10	0.480703	1.09841	0.355856	0.866371	1	Obese
HSA04060_CYTOKINE_CYTOKINE_RECEPTOR_INTERACTION	66	0.308998	1.02939	0.419512	1	1	Obese
HSA00051_FRUCTOSE_AND_MANNOSE_METABOLISM	18	0.382813	0.998636	0.5	1	1	Obese
HSA04620_TOLL_LIKE_RECEPTOR_SIGNALING_PATHWAY	49	0.30491	0.982502	0.498741	1	1	Obese
HSA00620_PYRUVATE_METABOLISM	22	0.350872	0.970408	0.527143	1	1	Obese
HSA04610_COMPLEMENT_AND_COAGULATION_CASCADES	14	0.38635	0.951438	0.549048	1	1	Obese
HSA03050_PROTEASOME	21	0.343388	0.946156	0.539548	1	1	Obese
HSA00510_N_GLYCAN_BIOSYNTHESIS	20	0.34574	0.941562	0.547009	1	1	Obese
HSA05131_PATHOGENIC_ESCHERICHIA_COLI_INFECTION_EPEC	29	0.317849	0.913191	0.602165	1	1	Obese
HSA05130_PATHOGENIC_ESCHERICHIA_COLI_INFECTION_EHEC	29	0.317849	0.906907	0.633766	1	1	Obese
HSA00251_GLUTAMATE_METABOLISM	16	0.359784	0.900116	0.601695	1	1	Obese
HSA00650_BUTANOATE_METABOLISM	21	0.315522	0.874057	0.652355	1	1	Obese
HSA04080_NEUROACTIVE_LIGAND_RECEPTOR_INTERACTION	27	0.298793	0.868271	0.665775	1	1	Obese
HSA00240_PYRIMIDINE_METABOLISM	34	0.291588	0.866044	0.682927	1	1	Obese
HSA05218_MELANOMA	22	0.31048	0.856877	0.686221	1	1	Obese
HSA04130_SNARE_INTERACTIONS_IN_VESICULAR_TRANSPORT	23	0.300924	0.833849	0.686301	1	1	Obese
HSA04512_ECM_RECEPTOR_INTERACTION	12	0.34245	0.819747	0.70317	1	1	Obese
HSA00260_GLYCINE_SERINE_AND_THREONINE_METABOLISM	13	0.323019	0.774278	0.754098	1	1	Obese
HSA00450_SELENOAMINO_ACID_METABOLISM	11	0.323484	0.749674	0.787167	1	1	Obese
HSA00480_GLUTATHIONE_METABOLISM	14	0.296033	0.734811	0.838279	1	1	Obese
HSA01510_NEURODEGENERATIVE_DISEASES	22	0.259216	0.719918	0.853793	1	1	Obese
HSA00030_PENTOSE_PHOSPHATE_PATHWAY	12	0.301167	0.708396	0.837174	1	1	Obese
HSA00600_SPHINGOLIPID_METABOLISM	12	0.301789	0.705887	0.84195	1	1	Obese
HSA00230_PURINE_METABOLISM	57	0.21272	0.700542	0.912129	1	1	Obese
HSA00350_TYROSINE_METABOLISM	15	0.270257	0.678697	0.895865	1	1	Obese
HSA05211_RENAL_CELL_CARCINOMA	39	0.212761	0.664623	0.945406	1	1	Obese
HSA00071_FATTY_ACID_METABOLISM	20	0.24607	0.664125	0.888889	1	1	Obese
HSA00790_FOLATE_BIOSYNTHESIS	13	0.252739	0.612134	0.927162	1	1	Obese
HSA04930_TYPE_II_DIABETES_MELLITUS	14	0.235772	0.586205	0.931487	1	1	Obese
HSA04920_ADIPOCYTOKINE_SIGNALING_PATHWAY	38	0.187923	0.57834	0.977922	1	1	Obese
HSA00530_AMINOSUGARS_METABOLISM	15	0.229704	0.572891	0.960784	1	1	Obese
HSA00500_STARCH_AND_SUCROSE_METABOLISM	24	0.199512	0.562051	0.977901	1	1	Obese
HSA04150_MTOR_SIGNALING_PATHWAY	25	0.188384	0.526328	0.978261	1	1	Obese
HSA00220_UREA_CYCLE_AND_METABOLISM_OF_AMINO_GROUPS	10	0.23107	0.514355	0.980922	1	1	Obese
HSA05212_PANCREATIC_CANCER	41	0.11016	0.344052	1	0.999932	1	Obese
HSA04514_CELL_ADHESION_MOLECULES	47	-0.432575	-1.77345	0	0.389037	0.177	Lean
HSA04640_HEMATOPOIETIC_CELL_LINEAGE	44	-0.44527	-1.7159	0	0.338441	0.284	Lean
HSA04612_ANTIGEN_PROCESSING_AND_PRESENTATION	43	-0.413031	-1.60792	0	0.489319	0.52	Lean
HSA04020_CALCIUM_SIGNALING_PATHWAY	50	-0.391962	-1.60485	0.00540541	0.375111	0.526	Lean
HSA00410_BETA_ALANINE_METABOLISM	11	-0.601344	-1.58329	0.0366972	0.341771	0.576	Lean
HSA00340_HISTIDINE_METABOLISM	15	-0.527885	-1.55262	0.03367	0.349254	0.653	Lean
HSA04940_TYPE_I_DIABETES_MELLITUS	25	-0.457856	-1.5296	0.0255474	0.343506	0.709	Lean
HSA04540_GAP_JUNCTION	31	-0.417929	-1.51065	0.0178571	0.33573	0.743	Lean
HSA00970_AMINOACYL_TRNA_BIOSYNTHESIS	20	-0.465557	-1.50241	0.0383275	0.31732	0.759	Lean
HSA05221_ACUTE_MYELOID_LEUKEMIA	30	-0.420144	-1.49353	0.0248963	0.297847	0.773	Lean
HSA00561_GLYCEROLIPID_METABOLISM	17	-0.469269	-1.46698	0.0766551	0.314966	0.823	Lean
HSA04916_MELANOGENESIS	34	-0.38888	-1.42138	0.0566802	0.36625	0.884	Lean
HSA04660_T_CELL_RECEPTOR_SIGNALING_PATHWAY	55	-0.325663	-1.36749	0.0437158	0.44411	0.95	Lean
HSA04912_GNRH_SIGNALING_PATHWAY	38	-0.358418	-1.35889	0.0730594	0.429529	0.956	Lean
HSA05120_EPITHELIAL_CELL_SIGNALING_IN_HELICOBACTER_PYLORI_INFECTION	41	-0.343618	-1.35426	0.0588235	0.408607	0.962	Lean
HSA04070_PHOSPHATIDYLINOSITOL_SIGNALING_SYSTEM	38	-0.351407	-1.35147	0.0680851	0.387713	0.964	Lean
HSA04730_LONG_TERM_DEPRESSION	24	-0.401989	-1.33067	0.0938776	0.405745	0.979	Lean
HSA04810_REGULATION_OF_ACTIN_CYTOSKELETON	94	-0.286861	-1.31023	0.0666667	0.422875	0.986	Lean
HSA00010_GLYCOLYSIS_AND_GLUCONEOGENESIS	30	-0.338275	-1.23776	0.158333	0.571614	0.996	Lean
HSA04510_FOCAL_ADHESION	81	-0.267357	-1.17437	0.167939	0.718195	0.999	Lean
HSA00640_PROPANOATE_METABOLISM	18	-0.378477	-1.16663	0.241259	0.707524	0.999	Lean
HSA00562_INOSITOL_PHOSPHATE_METABOLISM	22	-0.356374	-1.15173	0.230496	0.719428	1	Lean
HSA04740_OLFACTORY_TRANSDUCTION	10	-0.43459	-1.13711	0.31339	0.733366	1	Lean
HSA04662_B_CELL_RECEPTOR_SIGNALING_PATHWAY	39	-0.293195	-1.1342	0.227679	0.711921	1	Lean
HSA00020_CITRATE_CYCLE	18	-0.354982	-1.11546	0.31746	0.739093	1	Lean
HSA00380_TRYPTOPHAN_METABOLISM	23	-0.326947	-1.10072	0.311189	0.751143	1	Lean
HSA04330_NOTCH_SIGNALING_PATHWAY	27	-0.314242	-1.08811	0.30855	0.759435	1	Lean
HSA00710_CARBON_FIXATION	10	-0.415615	-1.08154	0.369014	0.752098	1	Lean
HSA04670_LEUKOCYTE_TRANSENDOTHELIAL_MIGRATION	55	-0.25766	-1.05459	0.303797	0.808172	1	Lean
HSA05216_THYROID_CANCER	17	-0.334118	-1.04139	0.377049	0.824366	1	Lean
HSA04012_ERBB_SIGNALING_PATHWAY	43	-0.267099	-1.03894	0.393617	0.805381	1	Lean
HSA05215_PROSTATE_CANCER	46	-0.258313	-1.02667	0.393443	0.815779	1	Lean
HSA04664_FC_EPSILON_RI_SIGNALING_PATHWAY	39	-0.265932	-1.01661	0.399123	0.818587	1	Lean
HSA01032_GLYCAN_STRUCTURES_DEGRADATION	13	-0.362768	-1.01577	0.437309	0.796821	1	Lean
HSA00310_LYSINE_DEGRADATION	20	-0.309491	-1.00546	0.417763	0.802904	1	Lean
HSA00930_CAPROLACTAM_DEGRADATION	11	-0.378932	-1.00497	0.414201	0.781671	1	Lean
HSA04650_NATURAL_KILLER_CELL_MEDIATED_CYTOTOXICITY	72	-0.237755	-1.00465	0.441718	0.761402	1	Lean
HSA04530_TIGHT_JUNCTION	46	-0.249277	-0.996188	0.463687	0.764548	1	Lean
HSA04310_WNT_SIGNALING_PATHWAY	67	-0.221707	-0.953457	0.552147	0.859576	1	Lean
HSA03320_PPAR_SIGNALING_PATHWAY	19	-0.296728	-0.949893	0.505576	0.848202	1	Lean
HSA05220_CHRONIC_MYELOID_LEUKEMIA	46	-0.240584	-0.949804	0.552885	0.827775	1	Lean
HSA00252_ALANINE_AND_ASPARTATE_METABOLISM	11	-0.348301	-0.940712	0.512894	0.830824	1	Lean
HSA05217_BASAL_CELL_CARCINOMA	12	-0.335558	-0.936307	0.520249	0.822004	1	Lean
HSA05030_AMYOTROPHIC_LATERAL_SCLEROSIS	12	-0.339038	-0.919721	0.545181	0.843673	1	Lean
HSA00120_BILE_ACID_BIOSYNTHESIS	15	-0.290568	-0.882511	0.590504	0.918914	1	Lean
HSA04910_INSULIN_SIGNALING_PATHWAY	65	-0.208547	-0.882491	0.744681	0.898993	1	Lean
HSA04630_JAK_STAT_SIGNALING_PATHWAY	58	-0.212436	-0.874525	0.686047	0.897889	1	Lean
HSA04340_HEDGEHOG_SIGNALING_PATHWAY	11	-0.327336	-0.867637	0.64939	0.894319	1	Lean
HSA05219_BLADDER_CANCER	16	-0.281367	-0.858129	0.692064	0.896139	1	Lean
HSA04370_VEGF_SIGNALING_PATHWAY	33	-0.237524	-0.857705	0.736111	0.878896	1	Lean
HSA05210_COLORECTAL_CANCER	42	-0.220421	-0.854511	0.707207	0.869334	1	Lean
HSA05110_CHOLERA_INFECTION	25	-0.245806	-0.837485	0.75	0.887375	1	Lean
HSA04520_ADHERENS_JUNCTION	39	-0.22228	-0.834478	0.776256	0.876259	1	Lean
HSA05213_ENDOMETRIAL_CANCER	29	-0.230507	-0.8203	0.75188	0.887009	1	Lean
HSA00280_VALINE_LEUCINE_AND_ISOLEUCINE_DEGRADATION	22	-0.248381	-0.817812	0.744681	0.875697	1	Lean
HSA04360_AXON_GUIDANCE	40	-0.207922	-0.792055	0.857143	0.904532	1	Lean
HSA04010_MAPK_SIGNALING_PATHWAY	103	-0.173134	-0.789895	0.970297	0.892196	1	Lean
HSA05214_GLIOMA	33	-0.216519	-0.775665	0.888889	0.898289	1	Lean
HSA04720_LONG_TERM_POTENTIATION	37	-0.195908	-0.745342	0.936364	0.927026	1	Lean
HSA05040_HUNTINGTONS_DISEASE	17	-0.231066	-0.718082	0.857143	0.943248	1	Lean
HSA05223_NON_SMALL_CELL_LUNG_CANCER	29	-0.199431	-0.715216	0.928571	0.931357	1	Lean
HSA04320_DORSO_VENTRAL_AXIS_FORMATION	13	-0.226797	-0.630205	0.91453	0.982217	1	Lean
HSA03020_RNA_POLYMERASE	13	-0.208218	-0.59075	0.963576	0.98561	1	Lean
HSA00052_GALACTOSE_METABOLISM	12	-0.207953	-0.583266	0.954955	0.973438	1	Lean
