# Supplementary material for: Gene expression profiling in whole blood identifies distinct biological pathways associated with obesity
Source: BMC Med Genomics. 2010 Dec 1;3:56. doi: 10.1186/1755-8794-3-56 (PMC3014865; doi:10.1186/1755-8794-3-56)
Supplement: Additional file 8 — List of gene members of the 3 pathways identified by GSEA as upregulated in obese subjects. List of genes in the oxidative phosphorylation, ribosome and apoptosis signaling pathways that were expressed in blood from obese and lean subjects. The column 'Core Enrichment' describes whether a gene contributed significantly towards the enrichment of the respective pathway in the gene set enrichment analysis. [file 1755-8794-3-56-S8.XLS]

## Sheet: Sheet1
Additional File 8
List of genes in the oxidative phosphorylation, ribosome and apoptosis signaling pathways that were expressed in blood from obese and lean subjects. The column 'Core Enrichment' describes whether a gene contributed significantly towards the enrichment of its pathway in the gene set enrichment analysis.
GENE SYMBOL	GENE_TITLE	CORE ENRICHMENT	PATHWAY_KEGG
COX7B	cytochrome c oxidase subunit VIIb	Yes	Oxphos
COX6C	cytochrome c oxidase subunit VIc	Yes	Oxphos
NDUFS4	NADH dehydrogenase (ubiquinone) Fe-S protein 4, 18kDa (NADH-coenzyme Q reductase)	Yes	Oxphos
NDUFB3	NADH dehydrogenase (ubiquinone) 1 beta subcomplex, 3, 12kDa	Yes	Oxphos
COX7C	cytochrome c oxidase subunit VIIc	Yes	Oxphos
NDUFA5	NADH dehydrogenase (ubiquinone) 1 alpha subcomplex, 5, 13kDa	Yes	Oxphos
NDUFA4	NADH dehydrogenase (ubiquinone) 1 alpha subcomplex, 4, 9kDa	Yes	Oxphos
ATP5J	ATP synthase, H+ transporting, mitochondrial F0 complex, subunit F6	Yes	Oxphos
ATP6V1G1	ATPase, H+ transporting, lysosomal 13kDa, V1 subunit G1	Yes	Oxphos
ATP5C1	ATP synthase, H+ transporting, mitochondrial F1 complex, gamma polypeptide 1	Yes	Oxphos
NDUFA6	NADH dehydrogenase (ubiquinone) 1 alpha subcomplex, 6, 14kDa	Yes	Oxphos
UQCR	ubiquinol-cytochrome c reductase, 6.4kDa subunit	Yes	Oxphos
UQCRB	ubiquinol-cytochrome c reductase binding protein	Yes	Oxphos
ATP5L	ATP synthase, H+ transporting, mitochondrial F0 complex, subunit G	Yes	Oxphos
NDUFA1	NADH dehydrogenase (ubiquinone) 1 alpha subcomplex, 1, 7.5kDa	No	Oxphos
NDUFB2	NADH dehydrogenase (ubiquinone) 1 beta subcomplex, 2, 8kDa	No	Oxphos
PPA2	pyrophosphatase (inorganic) 2	No	Oxphos
COX17	COX17 cytochrome c oxidase assembly homolog (S. cerevisiae)	No	Oxphos
ATP5I	ATP synthase, H+ transporting, mitochondrial F0 complex, subunit E	No	Oxphos
UQCRH	ubiquinol-cytochrome c reductase hinge protein	No	Oxphos
ATP5E	ATP synthase, H+ transporting, mitochondrial F1 complex, epsilon subunit	No	Oxphos
COX7A2	cytochrome c oxidase subunit VIIa polypeptide 2 (liver)	No	Oxphos
SDHD	succinate dehydrogenase complex, subunit D, integral membrane protein	No	Oxphos
ATP5F1	ATP synthase, H+ transporting, mitochondrial F0 complex, subunit B1	No	Oxphos
PPA1	pyrophosphatase (inorganic) 1	No	Oxphos
NDUFS5	NADH dehydrogenase (ubiquinone) Fe-S protein 5, 15kDa (NADH-coenzyme Q reductase)	No	Oxphos
ATP6V1D	ATPase, H+ transporting, lysosomal 34kDa, V1 subunit D	No	Oxphos
ATP5J2	ATP synthase, H+ transporting, mitochondrial F0 complex, subunit F2	No	Oxphos
NDUFAB1	NADH dehydrogenase (ubiquinone) 1, alpha/beta subcomplex, 1, 8kDa	No	Oxphos
NDUFV2	NADH dehydrogenase (ubiquinone) flavoprotein 2, 24kDa	No	Oxphos
NDUFS3	NADH dehydrogenase (ubiquinone) Fe-S protein 3, 30kDa (NADH-coenzyme Q reductase)	No	Oxphos
SDHB	succinate dehydrogenase complex, subunit B, iron sulfur (Ip)	No	Oxphos
ATP6V1C1	ATPase, H+ transporting, lysosomal 42kDa, V1 subunit C1	No	Oxphos
ATP6V1H	ATPase, H+ transporting, lysosomal 50/57kDa, V1 subunit H	No	Oxphos
UQCRC2	ubiquinol-cytochrome c reductase core protein II	No	Oxphos
COX6A1	cytochrome c oxidase subunit VIa polypeptide 1	No	Oxphos
UQCRFS1	ubiquinol-cytochrome c reductase, Rieske iron-sulfur polypeptide 1	No	Oxphos
NDUFB5	NADH dehydrogenase (ubiquinone) 1 beta subcomplex, 5, 16kDa	No	Oxphos
ATP5H	ATP synthase, H+ transporting, mitochondrial F0 complex, subunit d	No	Oxphos
NDUFC2	NADH dehydrogenase (ubiquinone) 1, subcomplex unknown, 2, 14.5kDa	No	Oxphos
ATP6V1A	ATPase, H+ transporting, lysosomal 70kDa, V1 subunit A	No	Oxphos
NDUFA12	NADH dehydrogenase (ubiquinone) 1 alpha subcomplex, 12	No	Oxphos
ATP6V1E1	ATPase, H+ transporting, lysosomal 31kDa, V1 subunit E1	No	Oxphos
NDUFA11	NADH dehydrogenase (ubiquinone) 1 alpha subcomplex, 11, 14.7kDa	No	Oxphos
COX6B1	cytochrome c oxidase subunit Vib polypeptide 1 (ubiquitous)	No	Oxphos
COX5A	cytochrome c oxidase subunit Va	No	Oxphos
NDUFA2	NADH dehydrogenase (ubiquinone) 1 alpha subcomplex, 2, 8kDa	No	Oxphos
SDHC	succinate dehydrogenase complex, subunit C, integral membrane protein, 15kDa	No	Oxphos
ATP6V1B2	ATPase, H+ transporting, lysosomal 56/58kDa, V1 subunit B2	No	Oxphos
ATP5G3	ATP synthase, H+ transporting, mitochondrial F0 complex, subunit C3 (subunit 9)	No	Oxphos
NDUFA10	NADH dehydrogenase (ubiquinone) 1 alpha subcomplex, 10, 42kDa	No	Oxphos
ATP5O	ATP synthase, H+ transporting, mitochondrial F1 complex, O subunit (oligomycin sensitivity conferring protein)	No	Oxphos
NDUFA8	NADH dehydrogenase (ubiquinone) 1 alpha subcomplex, 8, 19kDa	No	Oxphos
COX5B	cytochrome c oxidase subunit Vb	No	Oxphos
COX4I1	cytochrome c oxidase subunit IV isoform 1	No	Oxphos
NDUFA13	NADH dehydrogenase (ubiquinone) 1 alpha subcomplex, 13	No	Oxphos
ATP6V1F	ATPase, H+ transporting, lysosomal 14kDa, V1 subunit F	No	Oxphos
NDUFB1	NADH dehydrogenase (ubiquinone) 1 beta subcomplex, 1, 7kDa	No	Oxphos
ATP5B	ATP synthase, H+ transporting, mitochondrial F1 complex, beta polypeptide	No	Oxphos
NDUFS6	NADH dehydrogenase (ubiquinone) Fe-S protein 6, 13kDa (NADH-coenzyme Q reductase)	No	Oxphos
ATP5A1	ATP synthase, H+ transporting, mitochondrial F1 complex, alpha subunit 1, cardiac muscle	No	Oxphos
COX8A	cytochrome c oxidase subunit 8A (ubiquitous)	No	Oxphos
NDUFB9	NADH dehydrogenase (ubiquinone) 1 beta subcomplex, 9, 22kDa	No	Oxphos
COX15	COX15 homolog, cytochrome c oxidase assembly protein (yeast)	No	Oxphos
NDUFB11	NADH dehydrogenase (ubiquinone) 1 beta subcomplex, 11, 17.3kDa	No	Oxphos
ATP6V0B	ATPase, H+ transporting, lysosomal 21kDa, V0 subunit b	No	Oxphos
TCIRG1	T-cell, immune regulator 1, ATPase, H+ transporting, lysosomal V0 subunit A3	No	Oxphos
NDUFB8	NADH dehydrogenase (ubiquinone) 1 beta subcomplex, 8, 19kDa	No	Oxphos
ATP5G2	ATP synthase, H+ transporting, mitochondrial F0 complex, subunit C2 (subunit 9)	No	Oxphos
NDUFS2	NADH dehydrogenase (ubiquinone) Fe-S protein 2, 49kDa (NADH-coenzyme Q reductase)	No	Oxphos
NDUFA9	NADH dehydrogenase (ubiquinone) 1 alpha subcomplex, 9, 39kDa	No	Oxphos
SDHA	succinate dehydrogenase complex, subunit A, flavoprotein (Fp)	No	Oxphos
ATP6V0C	ATPase, H+ transporting, lysosomal 16kDa, V0 subunit c	No	Oxphos
NDUFS8	NADH dehydrogenase (ubiquinone) Fe-S protein 8, 23kDa (NADH-coenzyme Q reductase)	No	Oxphos
NDUFV1	NADH dehydrogenase (ubiquinone) flavoprotein 1, 51kDa	No	Oxphos
ATP6V0D1	ATPase, H+ transporting, lysosomal 38kDa, V0 subunit d1	No	Oxphos
ATP5G1	ATP synthase, H+ transporting, mitochondrial F0 complex, subunit C1 (subunit 9)	No	Oxphos
ATP6V0A1	ATPase, H+ transporting, lysosomal V0 subunit a1	No	Oxphos
ATP6AP1	ATPase, H+ transporting, lysosomal accessory protein 1	No	Oxphos
RPL31	ribosomal protein L31	Yes	Ribosome
RPS7	ribosomal protein S7	Yes	Ribosome
RPS24	ribosomal protein S24	Yes	Ribosome
RPL35	ribosomal protein L35	Yes	Ribosome
RPL7	ribosomal protein L7	Yes	Ribosome
RPS3A	ribosomal protein S3A	Yes	Ribosome
RPS15A	ribosomal protein S15a	Yes	Ribosome
RPL39	ribosomal protein L39	Yes	Ribosome
RPS27	ribosomal protein S27 (metallopanstimulin 1)	Yes	Ribosome
RPS4Y1	ribosomal protein S4, Y-linked 1	Yes	Ribosome
RPL9	ribosomal protein L9	Yes	Ribosome
RPS21	ribosomal protein S21	Yes	Ribosome
RPL11	ribosomal protein L11	Yes	Ribosome
RPS29	ribosomal protein S29	Yes	Ribosome
RPL27	ribosomal protein L27	Yes	Ribosome
FAU	Finkel-Biskis-Reilly murine sarcoma virus (FBR-MuSV) ubiquitously expressed (fox derived); ribosomal protein S30	Yes	Ribosome
RPS18	ribosomal protein S18	Yes	Ribosome
RPS10	ribosomal protein S10	Yes	Ribosome
RPL30	ribosomal protein L30	Yes	Ribosome
RPL41	ribosomal protein L41	No	Ribosome
RPL35A	ribosomal protein L35a	No	Ribosome
RPL6	ribosomal protein L6	No	Ribosome
RPL24	ribosomal protein L24	No	Ribosome
RPS12	ribosomal protein S12	No	Ribosome
RPS9	ribosomal protein S9	No	Ribosome
RPS6	ribosomal protein S6	No	Ribosome
RPS8	ribosomal protein S8	No	Ribosome
RPS13	ribosomal protein S13	No	Ribosome
RPS23	ribosomal protein S23	No	Ribosome
RPL27A	ribosomal protein L27a	No	Ribosome
RPS20	ribosomal protein S20	No	Ribosome
RPL10A	ribosomal protein L10a	No	Ribosome
RPL13A	ribosomal protein L13a	No	Ribosome
RPS25	ribosomal protein S25	No	Ribosome
RPL36AL	ribosomal protein L36a-like	No	Ribosome
RPS3	ribosomal protein S3	No	Ribosome
RPL14	ribosomal protein L14	No	Ribosome
RPS11	ribosomal protein S11	No	Ribosome
RPL3	ribosomal protein L3	No	Ribosome
RPL29	ribosomal protein L29	No	Ribosome
RPL23A	ribosomal protein L23a	No	Ribosome
RPL32	ribosomal protein L32	No	Ribosome
RPS16	ribosomal protein S16	No	Ribosome
RPL13	ribosomal protein L13	No	Ribosome
RPL38	ribosomal protein L38	No	Ribosome
RPL19	ribosomal protein L19	No	Ribosome
RPL37	ribosomal protein L37	No	Ribosome
RPL12	ribosomal protein L12	No	Ribosome
RPS2	ribosomal protein S2	No	Ribosome
RPL37A	ribosomal protein L37a	No	Ribosome
RPL8	ribosomal protein L8	No	Ribosome
RPS5	ribosomal protein S5	No	Ribosome
RPL18	ribosomal protein L18	No	Ribosome
RPL28	ribosomal protein L28	No	Ribosome
IL1RAP	interleukin 1 receptor accessory protein	Yes	Apoptosis
PPP3R1	protein phosphatase 3 (formerly 2B), regulatory subunit B, 19kDa, alpha isoform (calcineurin B, type I)	Yes	Apoptosis
BIRC2	baculoviral IAP repeat-containing 2	Yes	Apoptosis
DFFB	DNA fragmentation factor, 40kDa, beta polypeptide (caspase-activated DNase)	Yes	Apoptosis
PRKAR2B	protein kinase, cAMP-dependent, regulatory, type II, beta	Yes	Apoptosis
FAS	Fas (TNF receptor superfamily, member 6)	Yes	Apoptosis
IL1B	interleukin 1, beta	Yes	Apoptosis
CASP7	caspase 7, apoptosis-related cysteine peptidase	Yes	Apoptosis
APAF1	apoptotic peptidase activating factor	Yes	Apoptosis
CHUK	conserved helix-loop-helix ubiquitous kinase	Yes	Apoptosis
IRAK4	interleukin-1 receptor-associated kinase 4	Yes	Apoptosis
BIRC3	baculoviral IAP repeat-containing 3	Yes	Apoptosis
ATM	ataxia telangiectasia mutated (includes complementation groups A, C and D)	No	Apoptosis
CASP8	caspase 8, apoptosis-related cysteine peptidase	No	Apoptosis
PRKACB	protein kinase, cAMP-dependent, catalytic, beta	No	Apoptosis
PRKAR1A	protein kinase, cAMP-dependent, regulatory, type I, alpha (tissue specific extinguisher 1)	No	Apoptosis
BID	BH3 interacting domain death agonist	No	Apoptosis
CYCS	cytochrome c, somatic	No	Apoptosis
IL1A	interleukin 1, alpha	No	Apoptosis
BCL2L1	BCL2-like 1	No	Apoptosis
PIK3CA	phosphoinositide-3-kinase, catalytic, alpha polypeptide	No	Apoptosis
BAX	BCL2-associated X protein	No	Apoptosis
PIK3CB	phosphoinositide-3-kinase, catalytic, beta polypeptide	No	Apoptosis
PPP3CB	protein phosphatase 3 (formerly 2B), catalytic subunit, beta isoform (calcineurin A beta)	No	Apoptosis
IRAK2	interleukin-1 receptor-associated kinase 2	No	Apoptosis
IRAK3	interleukin-1 receptor-associated kinase 3	No	Apoptosis
CSF2RB	colony stimulating factor 2 receptor, beta, low-affinity (granulocyte-macrophage)	No	Apoptosis
PPP3CC	protein phosphatase 3 (formerly 2B), catalytic subunit, gamma isoform (calcineurin A gamma)	No	Apoptosis
AKT3	v-akt murine thymoma viral oncogene homolog 3 (protein kinase B, gamma)	No	Apoptosis
TNFRSF10B	tumor necrosis factor receptor superfamily, member 10b	No	Apoptosis
TNFRSF1A	tumor necrosis factor receptor superfamily, member 1A	No	Apoptosis
BIRC4	baculoviral IAP repeat-containing 4	No	Apoptosis
CASP6	caspase 6, apoptosis-related cysteine peptidase	No	Apoptosis
PRKAR2A	protein kinase, cAMP-dependent, regulatory, type II, alpha	No	Apoptosis
CHP	-	No	Apoptosis
PIK3R1	phosphoinositide-3-kinase, regulatory subunit 1 (p85 alpha)	No	Apoptosis
NFKBIA	nuclear factor of kappa light polypeptide gene enhancer in B-cells inhibitor, alpha	No	Apoptosis
TNFSF10	tumor necrosis factor (ligand) superfamily, member 10	No	Apoptosis
CAPN2	calpain 2, (m/II) large subunit	No	Apoptosis
PIK3CD	phosphoinositide-3-kinase, catalytic, delta polypeptide	No	Apoptosis
CFLAR	CASP8 and FADD-like apoptosis regulator	No	Apoptosis
PPP3CA	protein phosphatase 3 (formerly 2B), catalytic subunit, alpha isoform (calcineurin A alpha)	No	Apoptosis
AKT1	v-akt murine thymoma viral oncogene homolog 1	No	Apoptosis
BCL2	B-cell CLL/lymphoma 2	No	Apoptosis
MYD88	myeloid differentiation primary response gene (88)	No	Apoptosis
PIK3R5	phosphoinositide-3-kinase, regulatory subunit 5, p101	No	Apoptosis
IKBKB	inhibitor of kappa light polypeptide gene enhancer in B-cells, kinase beta	No	Apoptosis
TNFRSF10A	tumor necrosis factor receptor superfamily, member 10a	No	Apoptosis
TNFRSF10C	tumor necrosis factor receptor superfamily, member 10c, decoy without an intracellular domain	No	Apoptosis
TP53	tumor protein p53 (Li-Fraumeni syndrome)	No	Apoptosis
NFKB1	nuclear factor of kappa light polypeptide gene enhancer in B-cells 1 (p105)	No	Apoptosis
CAPN1	calpain 1, (mu/I) large subunit	No	Apoptosis
RELA	v-rel reticuloendotheliosis viral oncogene homolog A, nuclear factor of kappa light polypeptide gene enhancer in B-cells 3, p65 (avian)	No	Apoptosis
PRKACA	protein kinase, cAMP-dependent, catalytic, alpha	No	Apoptosis
IRAK1	interleukin-1 receptor-associated kinase 1	No	Apoptosis
