# Supplementary material for: Gene expression profiling in whole blood identifies distinct biological pathways associated with obesity
Source: BMC Med Genomics. 2010 Dec 1;3:56. doi: 10.1186/1755-8794-3-56 (PMC3014865; doi:10.1186/1755-8794-3-56)
Supplement: Additional file 9 — List of pathways determined to be upregulated in the Obese subjects compared to the Lean subjects and vice versa. These results were obtained by querying the pathways in a user-defined custom database (> = 10 and < = 200 gene members) and using the GSEA algorithm. [file 1755-8794-3-56-S9.XLS]

## Sheet: gsea_report_for_OBESE_127506785
Additional File 9
List of pathways determined to be upregulated in the Obese subjects compared to the Lean subjects and vice versa. Column descriptions: Column A, name of KEGG pathway; Column B, number of genes belonging to the pathway that are found in the dataset; Column C, Enrichment Score ; Column D, Normalized enrichment score; Column E, permutation based p-value indicative of statistical significance of the …
NAME	SIZE	ES	NES	NOM p-val	FDR q-val	FWER p-val	UpregulatedIn
ELECTRON TRANSPORT CHAIN	12	0.775302	1.88236	0.00148588	0.00813311	0.011	Obese
ERYTHROCYTE_RETICULOCYTESPECIFIC_AFFYTECHNOTE	30	0.641606	1.87408	0	0.00445845	0.012	Obese
C-MYB TRANSCRIPTION FACTOR NETWORK	11	0.606061	1.41157	0.0833333	0.7688	0.959	Obese
DIRECT P53 EFFECTORS	20	0.515589	1.40833	0.0780142	0.586255	0.962	Obese
INNATE AND ADAPTIVE IMMUNITY	40	0.40761	1.26725	0.16129	1	0.998	Obese
TNF RECEPTOR SIGNALING PATHWAY	12	0.509905	1.22423	0.24537	1	1	Obese
CDC20:PHOSPHO-APC/C MEDIATED DEGRADATION OF CYCLIN A	12	0.51442	1.21297	0.257812	0.953727	1	Obese
MITOCHONDRIA	39	0.37696	1.14599	0.264031	1	1	Obese
FATTY ACID BIOSYNTHESIS	22	0.392586	1.08697	0.343096	1	1	Obese
TRANSPORT OF RIBONUCLEOPROTEINS INTO THE HOST NUCLEUS	10	0.453079	1.04254	0.430341	1	1	Obese
VPR-MEDIATED NUCLEAR IMPORT OF PICS	10	0.46673	1.04172	0.442675	1	1	Obese
BCR SIGNALING PATHWAY	13	0.407799	0.996609	0.478134	1	1	Obese
PROINFLAMMATORYCYTOKINES	23	0.347519	0.957195	0.512363	1	1	Obese
INS_PI3K_AKT_EXPANDED_MARLEEN	12	0.377502	0.90331	0.598145	1	1	Obese
TRANSPORT OF MATURE MRNA DERIVED FROM AN INTRON-CONTAINING TRANSCRIPT	13	0.370155	0.883423	0.642029	1	1	Obese
REGULATION OF NUCLEAR SMAD2/3 SIGNALING	12	0.354245	0.856001	0.670732	1	1	Obese
APC/C:CDC20 MEDIATED DEGRADATION OF SECURIN	11	0.363634	0.850078	0.66821	1	1	Obese
APC/C:CDH1 MEDIATED DEGRADATION OF CDC20 AND OTHER APC/C:CDH1 TARGETED PROTEINS IN LATE MITOSIS/EARLY G1	11	0.363634	0.849363	0.683284	1	1	Obese
LPA RECEPTOR MEDIATED EVENTS	10	0.369121	0.837807	0.660688	1	1	Obese
OBESITYGENEMAPGWAS18LOCI_SUJOY	36	0.270432	0.814064	0.761062	1	1	Obese
CAP-DEPENDENT TRANSLATION INITIATION	10	0.350119	0.798216	0.714063	1	1	Obese
GTP HYDROLYSIS AND JOINING OF THE 60S RIBOSOMAL SUBUNIT	10	0.350119	0.791935	0.749226	0.991671	1	Obese
AUTODEGRADATION OF CDH1 BY CDH1:APC/C	12	0.330624	0.790351	0.745562	0.950632	1	Obese
REGULATION OF TELOMERASE	11	0.335522	0.786436	0.760498	0.91702	1	Obese
CELL SURFACE INTERACTIONS AT THE VASCULAR WALL	10	0.345586	0.785244	0.742636	0.881838	1	Obese
T_BCELL ACTIVATION	36	0.253587	0.762266	0.819462	0.878399	1	Obese
GLUCOCORTICOID RECEPTOR REGULATORY NETWORK	14	0.275784	0.681759	0.879573	0.94112	1	Obese
OXIDATIVE STRESS	33	0.210818	0.633207	0.950128	0.950499	1	Obese
HEDGEHOG SIGNALING EVENTS MEDIATED BY GLI PROTEINS	11	0.263802	0.61217	0.934713	0.932702	1	Obese
XEF;VE CD8+ T CELLS_1	12	-0.664803	-1.88662	0.00555556	0.10957	0.068	Lean
XEF;VE CD8+ T CELLS	12	-0.672321	-1.84429	0.017192	0.0772836	0.098	Lean
LYMPHOCYTE_AFFYTECHNOTE	38	-0.453027	-1.69579	0.00881057	0.16588	0.283	Lean
IL12-MEDIATED SIGNALING EVENTS	12	-0.608908	-1.68531	0.0174927	0.136164	0.305	Lean
ROLE OF CALCINEURIN-DEPENDENT NFAT SIGNALING IN LYMPHOCYTES	14	-0.552983	-1.60456	0.0439883	0.177235	0.451	Lean
XEF;VE CD4+ T CELLS	16	-0.535887	-1.60442	0.0215827	0.147696	0.451	Lean
REGULATION OF ANDROGEN RECEPTOR ACTIVITY	10	-0.566612	-1.49215	0.0672043	0.23254	0.668	Lean
UP_IDCM_FEMALE	15	-0.499113	-1.47185	0.0401338	0.224437	0.703	Lean
IL4-MEDIATED SIGNALING EVENTS	10	-0.525739	-1.36641	0.133523	0.332058	0.87	Lean
HIF-1-ALPHA TRANSCRIPTION FACTOR NETWORK	11	-0.493729	-1.33384	0.159763	0.345518	0.908	Lean
MONOCYTE_AFFYTECHNOTE	19	-0.416837	-1.30281	0.154341	0.359528	0.936	Lean
LOSS OF NLP FROM MITOTIC CENTROSOMES	10	-0.482838	-1.27884	0.188732	0.366362	0.949	Lean
CENTROSOME MATURATION	10	-0.482838	-1.26618	0.167598	0.357288	0.955	Lean
CXCR4-MEDIATED SIGNALING EVENTS	24	-0.372652	-1.24963	0.148148	0.354742	0.96	Lean
XA0;FROM THE CENTROSOME	10	-0.482838	-1.24368	0.217647	0.338047	0.963	Lean
REGULATION OF RETINOBLASTOMA PROTEIN	11	-0.456172	-1.20579	0.233846	0.366205	0.982	Lean
FULL PATHWAY OF COMPLEMENT ACTIVATION (COMPLEMENT REGULATORS & MAIN FACTORS COMBINED_MARLEEN	14	-0.413342	-1.16795	0.253823	0.396654	0.99	Lean
CASPASE CASCADE IN APOPTOSIS	12	-0.415611	-1.14404	0.276276	0.408142	0.992	Lean
PROSTAGLANDIN AND LEUKOTRIENE BIOSYNTHESIS	10	-0.426445	-1.11938	0.296919	0.420581	0.997	Lean
RECRUITMENT OF MITOTIC CENTROSOME PROTEINS AND COMPLEXES	11	-0.38836	-1.04796	0.380117	0.513921	1	Lean
TARGETS OF C-MYC REPRESSION	15	-0.315098	-0.954673	0.52459	0.658013	1	Lean
CDC42 SIGNALING EVENTS	12	-0.329153	-0.908475	0.530675	0.714345	1	Lean
REGULATORS OF COMPLEMENT ACTIVATION AND ACTIVITY_MARLEEN	12	-0.316684	-0.885019	0.622905	0.724997	1	Lean
RAC1 SIGNALING PATHWAY	11	-0.311091	-0.827103	0.690625	0.792906	1	Lean
GRANULOCYTE_AFFYTECHNOTE	22	-0.232857	-0.760594	0.839869	0.863572	1	Lean
MRNA SPLICING - MAJOR PATHWAY	12	-0.277073	-0.751605	0.790769	0.843446	1	Lean
ERBB1 DOWNSTREAM SIGNALING	14	-0.255608	-0.735467	0.839465	0.831754	1	Lean
