# Supplementary material for: Gene expression profiling in whole blood identifies distinct biological pathways associated with obesity
Source: BMC Med Genomics. 2010 Dec 1;3:56. doi: 10.1186/1755-8794-3-56 (PMC3014865; doi:10.1186/1755-8794-3-56)
Supplement: Additional file 10 — Expression patterns of genes reported to be enriched in erythrocyte/reticulocyte fraction among lean and obese subjects. The average log2 expression signal in obese and lean subjects, differential expression (log ratio) and statistical significance of the differences in expression in the two groups are indicated. [file 1755-8794-3-56-S10.XLS]

## Sheet: Sheet1
Additional File 10
Gene expression values (log2) of erythrocyte/reticulocyte enriched genes. Column descriptions: Feature, Affymetrix probeset identifier; Description, Gene name; Obese_Mean, average log2 signal in obese; Lean_mean, average log2 signal in lean; LogRatio_ObesevsMean, differences in log2 signals between Obese and Lean; Feature P, permutation-based nominal p-value; FDR(BH), false-discovery rate (Benjam…
Feature	Description	Obese_Mean	Lean_Mean	LogRatio_ObesevsLean	Feature P	FDR(BH)
204467_s_at	synuclein, alpha (non A4 component of amyloid precursor)	9.26477	6.47428	2.79049	0.00199601	0.0068108
203502_at	2,3-bisphosphoglycerate mutase	8.14798	6.10445	2.04353	0.00199601	0.0068108
214433_s_at	selenium binding protein 1	8.61384	7.12132	1.49251	0.00199601	0.0068108
221747_at	tensin	7.70212	6.39542	1.3067	0.00798403	0.0199757
206834_at	hemoglobin, delta	10.1413	8.84887	1.29248	0.00199601	0.0068108
210746_s_at	erythrocyte membrane protein band 4.2	7.49297	6.27892	1.21405	0.00598802	0.0159003
204187_at	guanosine monophosphate reductase	7.40284	6.21676	1.18608	0.00798403	0.0199757
204466_s_at	synuclein, alpha (non A4 component of amyloid precursor)	10.924	9.93263	0.991347	0.00199601	0.0068108
221748_s_at	tensin	9.03876	8.09554	0.943217	0.011976	0.027711
202130_at	RIO kinase 3 (yeast)	7.33465	6.40591	0.928742	0.00199601	0.0068108
221478_at	BCL2/adenovirus E1B 19kDa interacting protein 3-like	10.3195	9.42952	0.889934	0.00199601	0.0068108
204848_x_at	hemoglobin, gamma A	11.0338	10.2791	0.754751	0.0818363	0.134475
218116_at	chromosome 9 open reading frame 78	8.99046	8.24404	0.746429	0.00199601	0.0068108
205389_s_at	ankyrin 1, erythrocytic	6.02088	5.27941	0.741463	0.0638723	0.109435
201912_s_at	G1 to S phase transition 1	8.90784	8.18691	0.720929	0.00998004	0.0239754
209339_at	seven in absentia homolog 2 (Drosophila)	8.30328	7.5909	0.712385	0.00598802	0.0159003
204419_x_at	hemoglobin, gamma G	10.6492	9.93996	0.709246	0.10978	0.172048
203966_s_at	protein phosphatase 1A (formerly 2C), magnesium-dependent, alpha isoform	10.9839	10.3025	0.681459	0.00199601	0.0068108
202131_s_at	RIO kinase 3 (yeast)	7.10027	6.45069	0.649576	0.00399202	0.011565
209193_at	pim-1 oncogene	10.2062	9.57896	0.627245	0.00199601	0.0068108
202129_s_at	RIO kinase 3 (yeast)	7.42242	6.79723	0.625194	0.0219561	0.0453597
213515_x_at	hemoglobin, gamma G	11.7456	11.1422	0.603477	0.103792	0.164127
209890_at	transmembrane 4 superfamily member 9	11.1548	10.5656	0.589282	0.0299401	0.0584488
211994_at	WNK lysine deficient protein kinase 1	7.66281	7.07486	0.587953	0.00798403	0.0199757
221479_s_at	BCL2/adenovirus E1B 19kDa interacting protein 3-like	10.6067	10.0338	0.572903	0.00199601	0.0068108
202364_at	MAX interactor 1	11.0796	10.5155	0.564124	0.00199601	0.0068108
217748_at	adiponectin receptor 1	10.3808	9.83065	0.550195	0.00798403	0.0199757
213161_at	chromosome 9 open reading frame 97	7.03622	6.56433	0.471882	0.00998004	0.0239754
212430_at	RNA-binding region (RNP1, RRM) containing 1	9.55104	9.16534	0.385701	0.0439122	0.0803444
200633_at	ubiquitin B	11.8878	11.5327	0.355167	0.00598802	0.0159003
212829_at	Homo sapiens cDNA FLJ13267 fis, clone OVARC1000964.	11.1245	10.7933	0.331175	0.00399202	0.011565
208632_at	ring finger protein 10	10.4729	10.1993	0.273606	0.147705	0.220457
201285_at	makorin, ring finger protein, 1	11.9982	11.7389	0.259275	0.00199601	0.0068108
212867_at	nuclear receptor coactivator 2	9.91453	9.66729	0.247231	0.011976	0.027711
222007_s_at	FK506 binding protein 8, 38kDa	5.13284	4.93034	0.202498	0.411178	0.503113
208691_at	transferrin receptor (p90, CD71)	6.80031	6.62611	0.174196	0.225549	0.310963
212312_at	BCL2-like 1	7.31289	7.14289	0.17	0.463074	0.552509
202387_at	BCL2-associated athanogene	7.93024	7.77588	0.154364	0.469062	0.557787
215498_s_at	mitogen-activated protein kinase kinase 3	11.4787	11.3433	0.135437	0.139721	0.210536
211992_at	WNK lysine deficient protein kinase 1	7.56646	7.50672	0.0597374	0.742515	0.798553
211696_x_at	hemoglobin, beta	13.5627	13.5058	0.0569696	0.00598802	0.0159003
209116_x_at	hemoglobin, beta	13.4653	13.4359	0.0294131	0.0479042	0.0863329
215499_at	mitogen-activated protein kinase kinase 3	11.5416	11.5417	-0.00018926	0.948104	0.960539
209458_x_at	hemoglobin, alpha 1	13.4998	13.5255	-0.0256795	0.493014	0.580351
200665_s_at	secreted protein, acidic, cysteine-rich (osteonectin)	9.16098	9.55232	-0.391339	0.165669	0.242348
211993_at	WNK lysine deficient protein kinase 1	8.46103	8.95778	-0.496742	0.0139721	0.0312791
